# Supplementary material for: Social and environmental determinants of Neglected infectious diseases in quilombola communities of the Brazilian Amazon: An epidemiological and machine learning analysis
Source: PLoS Negl Trop Dis. 2026 Mar 4;20(3):e0014078. doi: 10.1371/journal.pntd.0014078 (PMC12970970; doi:10.1371/journal.pntd.0014078)
Supplement: S1 Data — (XLSX) [file pntd.0014078.s001.xlsx]

## Sheet: Legenda
	Código	População	Quantas pessoas moram na sua residência	Grau de parentesco		P1 - Sexo	P2- Cor/raça	P3- Qual seu estado conjugal atual?	P4 - Escolaridade	P4 a- Número de anos concluídos com aprovação	P5- Qual sua religião ou culto?	P6- idade	P7- Renda familiar mensal	P8- Você trabalha		P1 - Tipo de casa	P2- Agua usada para beber	P3- A casa tem os seguintes equipamentos	P4- Destino do lixo	P5- Tratamento da agua no domicilio	P6- Destino Fezes e urina	P7- Há um cemitério próximo a residência	P8- Há banheiro dentro da residência?		P1- Meios de acesso a comunidade	P2- Trânsito no acesso principal	P3- Meios de transporte para acesso da população aos serviços de saúde e/ou zona urbana	P4- Regularidade de transporte	P5- Custo do transporte		P1- Tem escola na comunidade?	P2- Unidade de saúde	P3- Energia elétrica	P4- Internet		P1- De um modo geral, como você considera o seu próprio estado de saúde?	P2-Teve algum atendimento de saúde no último ano?	P3- Se sim, que profissional?	P4- Qual o motivo pelo qual buscou atendimento em saúde?	P5- O atendimento foi na comunidade ou você teve que ir em outro lugar?	P6- Se foi em outro lugar, onde foi?	P7- Você teve seu problema atendido?	P8- O que você achou do atendimento prestado? Pontos positivos e pontos negativos	P9- Você toma algum remédio regularmente?	P10- Quando você adoece faz uso de chás, ervas, ou procura benzedeira?	P11- Tem dores de cabeça frequentemente?	P12- Tem falta de apetite?	P13- Sente-se nervoso(a), tenso(a) ou preocupado(a)?	P14-Tem má digestão?
				1- irmã/irmão		1- Masculino	1- Branca	1- vive sozinho	0- ANALFABETO				1- abaixo de R$ 250,00	1- sim		1- alvenaria	1- rio	1- televisão	1- coletado	1- filtração	1- fossa séptica	1- sim	1- sim		1- rio	1- ano todo	1- barco	1- diária	1 - diária; quanto?		1- sim	1- sim	1- sim	1- sim		1 - bom	1- sim	1- médico		1 - sim		1- sim		1 -sim	1 -sim	1- sim	1- sim	1- sim	1- sim
IDENTIFICAÇÃO				2- pai	BLOCO I	2- Feminino	2- Preta	2- acompanhado	1- Ensino fundamental				2- de R$ 250,00 a R$ 500,00	2- não	BLOCO II	2- palha	2- poço	2- geladeira	2- queimado	2- fervura	2- fossa negra	2- não	2- não	BLOCO III	2- estrada asfaltada	2- só no verão	2- ônibus	2- semanal	2 - semanal; quanto?	BLOCO IV	2- não	2- não	2- não	2 - não	BLOCO V	2 - regular	2 - não	2- enfermeiro		2 - não		2 - não		2 - não	2 -não	2- não	2- não	2- não	2- não
				3- mãe			3- Amarela	3- não quis informar	2- Ensino médio				3- De R$ 501,00 a R$ 1.500,00	Se sim, em que atividade?		3- barro	3- microssistema	3- fogão a gás	3- enterrado	3- cloração	3- céu aberto				3- estrada piçarra/terra	3- só no inverno	3- caminhão/camionete	3- quinzenal	3 - mensal; quanto?			3 - se sim, com quais profissionais?	3 - qual a fonte?	3 - se não, qual outro meio de comunicação?		3 - ruim		3- fisioterapeuta						3 - se sim, qual?	3 - se sim, qual?
				4 - esposo / esposa			4- Parda		3- Superior incompleto ou superior completo				4- De R$ 1.501,00 a R$ 2.500,00			4- madeira	4- mineral	4- radio	4- céu aberto	4- outro	4- esgotamento sanitário				4- aéreo		4- transporte próprio	4- mensal										4- psicólogo
				5- tio / tia			5 - Indígena						5 - De 2.501,00 a 4.000,00			5 - palafita	5 - outro	5 - outros	5 - outro	5 - sem tratamento	5 - outro						5 - outro, qual?	5 - outro										5 -dentista
				6- cunhado / cunhada			6- não sabe						6- Acima de 4.000,00			6 - outro																						6 - nutricionista
				7 - avô / avó			7 - não quis informar						7 - Não sabe
				8- primo / prima
				9- filho / filha
				10 - sobrinho /sobrinha
				11 - genro
				12 - netos
[truncated: 41 more columns]

## Sheet: Dados
	Código	População	Quantas pessoas moram na sua residência	Grau de parentesco	P1 - Sexo	P2- Cor/raça	P3- Qual seu estado conjugal atual?	P4 - Escolaridade	P4 a- Número de anos concluídos com aprovação	P5- Qual sua religião ou culto?	P6- idade	P7- Renda familiar mensal	P8- Você trabalha		P1 - Tipo de casa	P2- Agua usada para beber	P3- A casa tem os seguintes equipamentos	P4- Destino do lixo	P5- Tratamento da agua no domicilio	P6- Destino Fezes e urina	P7- Há um cemitério próximo a residência	P8- Há banheiro dentro da residência?		P1- Meios de acesso a comunidade	P2- Trânsito no acesso principal	P3- Meios de transporte para acesso da população aos serviços de saúde e/ou zona urbana	P4- Regularidade de transporte	P5- Custo do transporte		P1- Tem escola na comunidade?	P2- Unidade de saúde	P3- Energia elétrica	P4- Internet		P1- De um modo geral, como você considera o seu próprio estado de saúde?	P2-Teve algum atendimento de saúde no último ano?	P3- Se sim, que profissional?	P4- Qual o motivo pelo qual buscou atendimento em saúde?	P5- O atendimento foi na comunidade ou você teve que ir em outro lugar?	P6- Se foi em outro lugar, onde foi?	P7- Você teve seu problema atendido?	P8- O que você achou do atendimento prestado? Pontos positivos e pontos negativos	P9- Você toma algum remédio regularmente?	P10- Quando você adoece faz uso de chás, ervas, ou procura benzedeira?	P11- Tem dores de cabeça frequentemente?	P12- Tem falta de apetite?	P13- Sente-se nervoso(a), tenso(a) ou preocupado(a)?	P14-Tem má digestão?	P15- Tem se sentido triste ultimamente?
	D 1	Murumurutuba	2	9	2	2	1	3	16	Católico	52	6	1, professora		1	3	1, 2, 3, 4	2	1	1	2	1		3	1	4	1	R$30,00		1	3, equipe completa	3, Rede pública	1		1	1	1, 2	Verificação de PA e Glicose	1		1	Atendimento rápido, porém poucas vezes.	2	3, ervas	2	2	1	2	1
IDENTIFICAÇÃO	D 2	Murumurutuba	8	1, 2, 3	2	2	2	3	16	Católico	38	1	2	BLOCO II	1	2	1, 2, 3	2	1	1	1	1	BLOCO III	3	1	2	1		BLOCO IV	1	1	3, Rede pública	1	BLOCO V	1	1	1, 2	Gripe	2	Santarém	1		3, anti-hipertensivo	3, chá e benzedeira	1	2	1	2	1
	D 3	Murumurutuba	4	4, 9	2	2	2	3	16	Evangelica	45	6	1, professora		1	2	1, 2, 3	2	3	1	1	1		3	1	4	1			1	2	1	1		1	1	1	Exames de rotina	2	UBS Tiningu	1	Pontos positivos: Realizou os exames. Pontos negativos: Demora para atendimento	3, Gigobiloba	2	1	1	2	1	2
	D 4	Murumurutuba	8	4, 9	2	2	3	1	8	Evangelica	52	2	1, pescadora		1	5	1, 3	2	5	1	2	1		3	1	5	3	R$43,00		1	2	3, Rede pública	1			1	1, 2, 5	Tratamento de ouvido	1		1	Atendimento bom	2	3, chá	2	2	2	2	2
	D 5	Murumurutuba	8	4, 9	2	2	2	1	2	Evangelica	44	2	2		1			2	3	1	1	2		3	1	2, 4	2	R$6,90		1	2	1	1			1	1	Gripe	2	UBS Tiningu	1		2	3, chá	1	2	2	2	2
	D 6	Murumurutuba	6	3	2	2	2	3	16	Evangelica	36	3	1, agricultora		2	2	1, 2, 3, 4	2	5	1	2	1		3	1	2	1	R$307,20		1	2	3, Rede pública	1		1	2							2	3, chá	2	2	2	2	2
	D 7	Murumurutuba	2	4	2	2	2	3	16	Católico	30	2	2		1	3	1, 2, 3	2	5	1	2	1		3	1	2	3			1	2	3, Rede pública	1		1	2								1	1	1	1	1	2
	D 8	Murumurutuba	3	4, 9	2	2	2			Católico	52	4	1, professora		1	3	1, 2, 3, 4	2	3	1	1	1		3	1	4, 5 - moto	3	R$100,00		1	2	3, Rede pública	1		1	1	1	Problema de pressão	2	Santarém	1		3, Losartana	3, chá	2	2	2	2	2
	D 9	Murumurutuba	5	4, 9, 12	2	2	2	1	4	Católico	71	7	1, agricultora		1	3	1, 2, 3, 4, 5	2	3	1	2	1		3	1	2	1	R$6,50		1	2	1	1		2	1	1	Problema de coração	2	Santarém	1	Bom atendimento	3, Losartana	3, chá	2	2	1	2	1
	D 10	Murumuru	2	9	2	2	1	2	12	Católico	21	3	2		4	2	1, 2, 3, 4	2	5	1	2	1		3	1	2	1	R$22,00		1	2	3, Rede pública	1		2	1	1	Exames de rotina	2	UBS Jaderlandia	1	Demora no atendimento	2	3, chá	1	1	1	2	2
	D 11	Murumuru	8	5, 8	2	2	1	3	13	Católico	57	5	1, professora		1	3	1, 2, 3, 5	2	1, 3	1	1	1		3	1	2, 4	2	R$50,00		1	3, enfermeiro, técnico de enfermagem, odontologo, ACS	3, Rede pública	1		2	1	1	Torcicolo e dor no braço direito	1		1	Excelente médico	2	3, chá e benzedeira	2	2	2	2	2
	D 12	Murumuru	7	4, 9, 12	2	2	1	1	5	Católico	78	3	2		1	3	1, 2, 3, 4, 5	2	5	1	2	1		3		2, 4	4			1	2	3, Rede pública	1		1	1	1	Cirurgia de cálculo biliar	2	Santarém	1	Desconforto eum um ponto após cirurgia, mas foi resolvido posteriormente	3, Hidroclorotiazida	3, plantas	2	2	2	2	2
	D 13	Murumuru	4	9, 12	1	4	2	2	12	Católico	85	4	2		1	2	1, 2, 3, 4, 5	2	3	1	2	1		3	1	2	4			1	1	3, Rede pública	1		1	1	1	Problema de vista	2	Santarém	1	Bom atendimento	2	2	2	2	2	2	2
	D 14	Murumuru	4	4, 10, 12	2	2	2	1	9	Católico	77	3	2		1	2	1, 2, 3, 4	1, 2	5	4	1	1		2, 3	2	1	1	R$0,00		1	2	1	2		1	2							2	3, chás	2	2	2	2	2
	D 15	Murumuru	5	4, 9	1	2	2	1	8	Evangelica	72	4	2		1	3	1, 2, 3	2	3	1	2	1		1, 3	1	2	1	R$12,00		1	2	3, Rede pública	1		1	1	1, 2, 5	Exames de rotina e problema de dente	2	Santarém	1	Bom atendimento	3, losartana, hidroclorotiazida, metformina, gliclazida, anlodipina	3, chás	2	1	1	2	2
	D 16	Murumuru	2	4	2	4	2	1	3	Católico	76	4	1, trabalho em casa		1	3	1, 2, 3, 4	2	5	1	2	1		3	1	2, 4	4			1	2	3, Rede pública	1		1	1	1	Problema de vista	2	Santarém	1	Bom atendimento	3, losartana	3, chás	1	2	2	2	2
	D 17	Murumuru	4	5, 6, 10	1	6	3	1	9	Guia	70	7	2		1	2	1, 2, 3, 4	2	1	4	1	1		1, 3	2	2	1			1	1	1	1		1	1	1		1		1		1	1	2	1	1	2	2
	D 18	Murumuru	4	10	2	2	1	2	12	Católico	61	3	2		1	3	1, 2, 3, 4, 5	2	5	1	2	1		3	1	2	1	R$11,00		1	2	1	1			1	1	Pós cirurgia de cálculo renal	2	Santarém	1	Bom atendimento	3, diabetes e hipertensão	2	2	1	2	2	2
	D 19	Tiningú	6	2, 3, 9	1	2	1	2	12	Católico	36	5	3, segurança		4	5	1, 2, 3, 4, 5	2	3	1	2	1		3	2	2	2	R$100,00		1	1	1	1		1	1	1, 2	Exames de rotina	1		1	Bom atendimento	2	3, medicamento caseiro	1	2	2	2	2
	D 20	Tiningú	4	3, 4	2	2	2	1	9	Evangelica	42	2	2		4	3	3	2	2	2	2	2		3	1	2	1	R$22,00		1	1	1	1		3	1	2	Exames de rotina	1		1	Bom atendimento	1	3, chás	1	2	1	2	2
	D 21	Tiningú	3	1	2	4	2	3	14	Evangelica	28	5	3, técnica de enfermagem		1	3	1, 2, 3	1	1	1	2	1		1, 3	1	2	2	R$22,00		1	3, enfermeiro, técnico de enfermagem, médico, odontologo, ACS	3, Rede pública	1		1	1	1, 4, 5, 6	Pós operatório de bariátrica	2	Santarém	1		2	2	2	2	2	2	2
	D 22	Tiningú	2	9	2	2	1	2	12	Evangelica	36	3	3, auxiliar administrativa		1	3	1, 2, 3	2	3	1	2	1		1, 3	1	2	1	R$11,00		1	3, médico, enfermeiro, odontologo, ACS, ASB	3, Rede pública	1		1	1	2	Avaliação PCCU, entrega de exames	1		2	Bom atendimento	2	3, chás	2	2	2	2	2
	D 23	Tiningú	5	4, 9, 12	2	2	2	1	9	Evangelica	71	3	2		1	3	1, 2, 3, 4, 5	2	3	1	1	1		1, 3	1	2, 5	4	R$150,00		1	3, enfermeiro, médico	1	1		1	1	1	Inflamação do pulmão, problema de bexiga	2	Santarém	1	Atendimento bom e profissional atencioso	2	3, chás	1	2	1	2	2
	D 24	Tiningú	5	4, 9, 12	1	2	2	1	5	Católico	74	3	1, agricultor		1	3	1, 2, 3, 4	2	3	1	1	1		1, 3	1	2	1	R$0,00		1	1, médico, enfermeiro, odontologo, ACS	1, rede da equatorial	1		1	1	1	Virose	1		1	Bom	2	1, Chá de Capim Santo, mastruz, cidreira e folha de graviola	2	2	2	2	2
	D 25	Tiningú	5	4, 9	2	2	2	2	3	Católico	41	3	2	BLOCO II	1	3	1,2,3, 5, ventilador	2	3	1	2	1	BLOCO III	3		2	4	R$22,00	BLOCO IV	1	1	1	1	BLOCO V	1	1	2	Dor de cabeça	1		1	Gostou do atendimento	2	3, Erva Cidreira, Hortelã e vick	2	2	1	2	2
	D 26	Tiningú	3	3, 9, 12	2	4	2	3	8	Católico	39	4	1, Professora		1	2	1,2,3	2	3	1	1			3	1	4	1	50		1	3, Enfermeiro, médico, ACS, Técnico	3, Equatorial	1		1	2	0	Menstruação irregular	2	Clínica particular	1	Pontos positivos: medicamentos corretos. Ponto negativo: não realizou a busca clínica completa por falta de tempo.	2	3, chá	2	2	2	2	2
	D 27	Tiningú	1		1	4	1	3		Católico	47	5	1, Professor		1	3	2	2	5	1	2	1		1.3	1	2	2	22		1	1	1	1		1	1	1	Dores na lombar e região abdominal	2	UPA Santarém	2	Não teve problemas	3, somente nesse período pela dor, doclifenaco	2	2	2	1	2	2
	D 28	Tiningú	4	4,9,12	2	2	2	3		Evangélica	53	6	1, professora		1	3	1,2,3,4	2	3	1	2	1		1.3	1	4				1	3, médico, enfermeiro, odontólogo, Acs	3, Equatorial	1		1	1	1	Problemas renais, retirou um rim	2	Santarém HRBA	1	Demora para atendimento	3, Bart-H	3, Chá de cidreira, eucalipto, capim-santo	2	2	2	2	2
	D 29	Tiningú	4	4,9	1	2	2	3		Evangélica	55	4	1, técnico em montagem industrial		1	3	1,2,3,4	2	1	1	2	1		3	1	2	3	22		1	1	1	1		1	1	2	Busca de vacina	1		1	Gostou e foi efetivo	3, losartana	3, chá de folha de abacate	2	2	2	1	2
	D 30	Tiningú	3	2,3,9	1	2	1	3		Evangélica	29	6	1, Autônomo		1	2.3	1,2,3,4	2.3		1	2	1		3	1	4	2	100		1	1	1	1		1	2	1,2	queda de moto	1	Santarém	1	Foi um bom atendimento, mas teve que se deslocar para outra cidade.	2	2	1	2	1	2	1
	D 31	Tiningú	4	4,9	2	2	2	1	5	Católico	42	3	2		4	3	2,3,4,5 ventilador	2	3	3	2	2		3	1	2	4	22		1	3, médico, enfermeiro, técnico	3, linhão	1		2	1	1,2	gravidez, pré-natal	1		1	atendimento ótimo	2	2	1	2	1	2	1
	D 32	Bom Jardim	3	,4,9	2	2	2	1	8	Católico	40	3	1,pescadora		1	2	1,2,3,5 ventilador	2	5	3	1	1		1.3	1	2	2	10		1	2	3, Equatorial	2		1	1	1	Dor no corpo, dor de cabeça, pressão alta, dor nos pés	2	Santarém Posto de saúde	1		3, dipirona, diclofenaco	3, erva cidreira, hortelã, selva marajó	1	2	1	1	2
	D 33	Bom Jardim	2	7	1	2	3	3		Cristão	19	4	2		1	3	1,2,3	2	5	1	1	1		3	1	2	1	2.8		1	2	3,pública	1		1	1	5	Tratamento dentário	1	Jacamim	1	Bom, tá bem mais rápido	2	3, xarope, remédio normal e tradicional	1	2	1	2	1
	D 34	Bom Jardim	7	4,9,11,12	1	2	2	0		Católico	73	3	2		1	2	1,2,3	2	5	1	1	1		3	2	2	1			1	2	3, rede pública	3, telefone		1	2							3, beta-30	3, remédio caseiro	2	2	2	2	2
	D 35	Bom Jardim	4	1,2,3	2	2	1	3		Evangélico	18	4	2		1.4	2	1,2,3,4	2	5	1	2	1		3	1	2	1	2.8		1	2	3, pública	1		2	1	1	Desmaiou e solicitaram exame do coração	1	Cçínica	2	Rápido, mas não explicou bem	2	3, remédio caseiro	2	2	1	2	2
	D 36	Bom Jardim	5	1,2,3	1	2	1	3		Católico	23	3	2		1	2	1,2,3,4	2	5	1	2	1		3	1	2	1	2.8		1	2	3, pública	1		2	2							2	3, remédio caseiro	2	2	1	2	1
	D 37	Bom Jardim	2	3	2	2	2	1	5	Católico	60	2	1, estrativista/agricultura familiar		1	3	1,2,3,4,5 wifi	2	1	1	2	1		3	1	2,5 carro de app	3	220		1	2	3, Equatorial	1		2	2							2	3, unha de gato, puxador	2	2	1	2	2
	D 38	São Raimundo Ituqui	5	3,11	1	2	2	1	3	Católico	57	3	1, agricultura e pesca		4	2	1,2,3,5 ventilador	2	3	3	2	2		1.2	1	1	4	25		1	2	3, própria	3, área da operadora VIVO		2	1	1	Inflamação urinária	1	Particular Santarém	7	Bom, atendimento adequado	2	3, erva cidreira	2	2	2	2	2
	D 39	Saracura	4	3	8	2	2	2	3	Católica	46	3	2		4	1	1,2,3	5, coleta comunitária	1	1	2	1		1	1	1	2	150		1	2	3, Equatorial	1		2	1	1,2	Mamografia e ultra vaginal, limoeza dentária	2	Barco Abaré	1	Conseguiu atendimento, porém foi muito demorado devido alta demanda	2	1	1	2	1	1	2
	D 40	Saracura	3	4,9	1	2	2	1	8	Católico	41	4	1, sevente		3	1	1,2,3	1.2	1	1	2	2		1	1	1.4	2	100		1	2	3, placa solar	3, telefone		1	2							3, antialérgico, beta-30	3, remédio caseiro	2	2	2	2	2
	D 41	Arapemã	7	4,9	1	2	2	1	5	Católico	37	2	1, pescador		4	1	1,3,4	2	3	1	2	2		1	1	1	4	100		1	2	3, placa solar	3, celular		1	2							2	3, boldo, capim-santo	2	2	2	2	2
	D 42	Arapemã	5	1,2,3,10	1	2	1	1	8	Católico	44	4	2		4	1	1,3,4	1	3	3	2	2		1	1	1.4	2	50		1	2	3,gerador, placas	1		2	1	1	Exame de rotina			1	Rápido atendimento, dificuldade de acesso	2	3, remédio caseiro	2	2	1	2	2
	D 43	Arapemã	5	1,2,3,10	1	2	1	1	6	Católico	47	1	1,pescador		4	1	3,4	1	3	5, fossa de madeira	2	2		1	1	4,bajara	2	200		1	2	3,gerador	1		1	2							3,remédio caseiro	3,chás	2	2	1	2	2
	D 44	Arapemã	4	9	2	2	1		3	Católica	38	3	2,pensionista		4	1	1,2,3,5	2	3	3	2	2		1	1	1	2	300		1	2	3,placa solar	2		2	1	1,2	problema de coluna	1	João XXIII	1	"lá eles saõ bons, né?"	1	3,chá "cachaça"	1	2	1	1	2
	D 45	Arapemã	6	1,2,3,9	2	2	1	2	1	Católoca	24	2	1, trabalho doméstico		4	1.4	3,5	2	3	3	2	2		1	1	1	2	300		1	2	3,placa solar	2		1	2							3,anticoncepcional	3,chá	2	2	1	2	2
	D 46	Arapemã	1		1	2	1	2	2	Católico	47	3	1,pescador		4	1	1,2,3,4	1	5	1	2	2		1	1	1	4	50		1	2	3,equatorial	1		1	2							2	2	1	2	1	2	1
	D 47	Arapemã	2	1	1	2	1	2	3	Católico	45	3	1,pescador		4	1	1,3,4,5freezer	2	3	3	2	2		1	1	1,4bajara	2	50		1	2	3,equatorial	1		1	1	1	problema de pele (usou cetoconazol)	1	Na sede	1	ficou satiseito pois o problema foi resolvido	2	3,benzedeira	2	2	2	2	1
	D 48	Murumurutuba	2	4,9	1	1	2	2	12	Católico	44	3	1, lavador		1	3	1,2,3,4	2	3	1	2	2		3	1	4	1	1, RS 10,00		1	2	3, equatorial	1		1	2							2	3, chas e ervas	2	2	2	2	2
	D 49	Murumurutuba	2	4	2	4	2	2	4	Evangélica	54	4	1, Lanche		1	3	1,2,3	1	5	1	2	1		3	2	4	1	1, RS 50,00		1	2	3, equatorial	1		2	1	1	Pressão alta	1	Mojuí dos Campos	1	Positivo, bom demais	3, Para pressão, diabetes e colesterol	3, chás	1	2	1	1	2
	D 50	Murumurutuba	4	1,2,3	2	4	1	2	12	Evangélica	21	5	2		1	2	1,3	2	1	1	2	1		3	3	3	4	1, RS100,00		1	2	3, equatorial	1		2								2	3, chás	2	2	1	2	2
	D 51	Murumurutuba	3	4,9	2	2	2	1	5	Cristã	58	3	1, tranalho doméstico		1	2	1,2,3	2	3	1	2	1		3	1	2	4	1, RS 14,00		1	2	3, equatorial	1		1	2							2	3, chás e ervas	2	2	2	2	2
	D 52	Murumurutuba	2	4	2	4	2	1	4	Evangélica	59	3	2		1	3	1,2,3,4	2	5	1	2	1		3	1	2	1	1, RS 7,00		1	2	3, equatorial	1		1	1	1,2	Problema do coração e diabetes	1	Santarém	1	ótimo; demorado	3, alodipino, lozartana, gliclasida	3, chás	2	1	1	2	2
	D 53	Murumurutuba	8	1,2,3	2	2	1	3	13	Evangélica	24	3	1, Estágio educação infantil		1	2	1,2,3	2	5	1	2	1		3	1	2	4	1, RS 7,00		1	2	3, equatorial	1		2	2							2	3, chás e ervas	2	2	2	2	2
	D 54	Murumurutuba	4	2,3	2	2	2	1	4	Evangélica	51	4	2		1	3	1,2,3,4	2	5	1	1	1		3	1	2	1	1, RS 7,00		1	2	3, equatorial	1		1	2							2	3, chás e ervas	1	2	2	2	2
	D 55	Murumurutuba		10	1	4	1	3	12	Sem religião	60	3	2		1	2	2,5		5	1	1	1		3	1	2	1	1, RS 7,00		1	2	3, equatorial	1		3	1	1	Doença da saúde	2	Santarém, municipal	1	Pontos positivos	3, Para dores, gabapentina	3, chás	2	2	2	2	2
	D 56	Murumurutuba	11	1,2,3,6	2	2	1	3		Evangélica	27	3	1, Educadora alimentar		1	3	2,3	2	5	1	1	1		3	1	2	1			1	2	1	1		1	2							2	3, cidreira	1	2	1	2	2
	D 57	Murumurutuba	2	10	1	4	1	3		Sem religião	60	3	2		1	2	2,3	2	5	1	1	1		3	1	2	1			1	2	1	1		3	1	2	Baixa imunidade	2	Posto de outra comunidade	2	Foi bom	3,Gabapentina	3, Boldo, Capim Santo, Hortelã	2	2	1	2	1
	D 58	Murumurutuba	2	4	1	2	2	1		Católico	58	2	2		1	3	1,2,3	2	5	1	1	1		3	1	2	1			1	2	1	3, celulares de familiares		1	1	1,2	Problema na mão	2	Santarém	1	Negativo foi a demora pelo SUS	2	3, Boldo, Canamansa	2	2	2	2	2
	D 59	Murumurutuba	9	1,2,3,4	1	2	2	3		Não quis informar	21	4	1, Servente de obra		1	3	3,5	2	5	1	1	1		3	1	2.4	1			1	2	1	1		1	1	1	Trabalho	1	Santarém	1	Ótimo	2	2	2	2	2	2	2
	D 60	Murumurutuba	3	4,9	1	2	2	3		Não quis informar	25	2	2		1	3	2,3	2	5	1	1	1		3	1	2	1			1	2	1	1		1	2								2	2	2	1	2	2
	D 61	Murumurutuba	2	5	1	1	3	3		Cristão	20	3	2		1	3	2,3	2	1	1	1	1		3	1	2	1			1	2	1	1		1	2								2	2	2	2	2	2
	D 62	Murumurutuba	2	9	2	2	1	3		Católica	27	3	2		1	3	1,2	2	5	1	1	2		3	1	2	1			1	2	1	3, Internet de outras pessoas		1	2							2	3, Boldo	2	2	2	1	2
	D 63	Murumurutuba	4	1,2,3,9	2	2	2	2	12	Evangélica	39	2	2		1	3	1,2,3	2	3	4	2	1		3	1	2	1	1, RS 7,00		1	2	3, equatorial	1		2	2									1	1	2	2	2
	D 64	Murumurutuba	3	2,3,9	2	1	2	2	12	Católica	36	3	2		1	3	1,2,3	2	1	1.5	2	1		3	1	2	4	3, RS 7,00		1	3, médico	3, equatorial	2		1	1	1	hemorragia menstrual	2	Tinigum	1	positivos	2	3,chás	1	2	1	1	1
	D 65	Murumurutuba	4	1,2,3	2	2	2	2	12	Evangélica	18		2		1	3	1,2,3	2	1	1	2	1		3	1	4				1	2	1	1		1	1	1	Falta de ar	2	Santarem	1	positivos	2	3, chás	2	2	2	2	2
	D 66	Murumurutuba	8	1,2,4,7	2	1	1	2	12	Católica	18	3	2		1	3	1,2,3,4	2	1	1	2	1		1.3	1	2	4			1	2	1	1		1	2							2	3, chás	2	1	2	2	2
	D 67	Murumurutuba	4	1,2,3	2	2	1	2	12	Evangélica	18	4	2		1	3	1,2,3	2	1	1	2	1		3	1	4	4	3, RS 20,00		1	2	3, equatorial	1		1	1	2	vacinas	1		1	bom	2	3, chás	2	2	2	2	2
	D 68	Murumurutuba	1	3	2	2	2	1	4	Evangélica	52	3	1, Lavradora rural		1	3	1,2,3	3	3	1	2	1		2	1	2	3	3, R$ 30		1	2	3, Equatorial	2		2	1	1	Pressão alta	2	Matupá	1	Positivo	3, pressão	3, chás	1	2	2	2	2
	D 69	Murumurutuba	4	2,3,9	1	2	2	1	2	Evangélico	43	2	2		1	3	1,2,3,4	2	5	4	2	1		3	1	2	1	1, RS 6,50		1	2	3, equatorial	1		3	1	1	virose	2	UBS Uruara	1	positivo	2	3, chás	2	2	1	2	1
	D 70	Murumurutuba	3		2	2	1	3	15	Católico	50	1	2		1	2	1,2,3,4	2	5	1	2	1		3	1	2	1	1, RS7,00		1	2	3, equatorial	1		1	1	1	rotina	2	Tiningu		bom		3, chás de folhas	2	2	1	2	2
	D 71	Murumurutuba	3	2	1	2	2	3	15	Católico	53	6	1, Professor		1	2	1,2,3,4	2	5	1	1	1		3	1	4	1	1, RS 150,00		1	2	3, equatorial	1		2	1	1,3	Trataamento de Parkinson	2	Santarém	1	bom	3, prolopa, xadago	3, chás de ervas	2	2	1	2	2
	D 72	Murumurutuba			2	4	3	2			24	4	2		1	3	1,2,3	2	5		2	1		3	1	4				1	2	1	1			2									2	2	2	2	2
	D 73	Murumurutuba	2		2	4	1	2	8	Católico	32	1	2		1	2	1,2,3,4	2	5	1	1	1		3	1	2	1	1, RS 60,00		1	2	1	1		3	1	1	rotina	2	Santarém	1	bom	3, propranolou	3, chás de folhas	1	2	2	2	2
	D 74	Murumurutuba	5	8	2	2	2	3		Católico	19	3	2		1	2	1,2,3,4	2	1	1.3	1	1		3	1	2.4	1	1, RS 14,00		1	2	3, equatorial	1		1	1	1	gestante	2	Santarém	1	mais ou menos	3, sulfato ferroso, Neo fólico	3, chás de folhas medicinais	1	1	1	1	1
	D 75	Mumurutuba	8	8	2	7	1	2	12	Católica	19	1	2		1	2, 3	1,2,3,4	2	4	1	1	1		3	1	2	2	R$20,00		1	2	3,equatorial	1		1	2			2		2		2	1	2	2	2	2	2
	D 76	Murumurutuba	5	5	2	4	2	2	12	Cristão	42	1	1, auxiliar administrativo		1	2	1,2,3,4	2	4	1	1	1		3	1	2	1	R$480,00		1	2	1	1		3	2							2	2	2	2	2	2	2
	D 77	Murumurutuba	4		2	2	2	3	15	Católica	43	6	1,professora		1	2	1,2,3,4	2	3	1	2	1		3	1	5,moto	1	R$20,00		1	2	3,equatorial	1		2	1	1	exame de rotina	2	Santarém	1	ótimo		3,chá de folhas	2	2	2	2	2
	D 78	Murumurutuba	9	1,2,3	1	4	1	3	14	Católico	23	3	3,vaqueiro		1	3	1,2,3	2	1	1	1	2		3	1	4	2	R$20.00		1	2	3,equatorial	1		1	1	5	dente	2	Santarém	1	foi ótimo	3,remédio para gripe	3,chás	1	2	2	2	1
	D 79	Murumurutuba	6	1,2,3	1	2	1	3	13	Evangélico	19	2	2		1	3		2	4	4	2	1		3	1	2	1	R$14,00		1	2	3,equatorial	1		1	2							2	2	2	2	2	2	2
	D 80	Murumurutuba		4,9	1	2	2	2	4	Evangélico	50		2		1	2	2,3	2	1	4	2	1		3	1	4	3	R$40,00								2							2	3,chás	2	2	2	2	2
	D 81	Murumurutuba	7	4,9	2	4	2	3	13	Evangélica	40	2	2		1	2	2,3	2	1	4	2	1		3	1	4	3	R$40,00		1	2	3,equatorial	1		1	1	1,2	gestação	2	Santarém	1	foi bom	2	3,chás	2	2	1	2	2
	D 82	Murumurutuba	1		1	2	1	2	13	Católico	23	3	2		4	3	1,2,3	2	1	1	2	1		3	1	4	1	R$40,00		1	2	3,equatorial	1		1	2		vacina	1		1	bom	2	3,chás	2	2	2	2	2
	D 83	Murumurutuba		4,9	2	4	2	3	11	Católica	24	3	2		1	3	1,2,3	2		1	2	1		3	1	4	1	R$20,00		1	2	3,equatorial	1		2	1	1	gestacional	2	Santarém	1	foi ótimo	3,anticoncepcional	3,chás	2	2	2	2	2
	D 84	Murumurutuba	8	4,9	1	2	2	2	8	Evangélico	57	3	2		1	2	1,2,3	2	1	1	2	1		3	1	2	4	R$34,00		1	2	3,equatorial	1		2	1	1	Coluna	2	Tiningú	1	bom atendimento, médico atencioso	2	3,chás	2	2	2	2	2
	D 85	Murumurutuba	4	4,9	2	2	2	3	11	Católica	40	3	3,monitora da biblioteca escolar		1	3	1,2,3,4	2	1	1	2	2		3	1	4	2	R$25,00		1	2	3,equatorial	1		1	1	1	endoscopia	2	Santarém	1	foi bom	2	3,chás	2	2	1	2	2
	D 86	Murumurutuba	8	4,9,12	1	2	2	2	12	Cristão	51	5	3, soldador naval		1	3	1,2,3,5	2	5	1	2	1		3	1	2	1	3, R$ 420							2	1	1	Prefere não citar	1	UPA, UBS de outra comunidade e tratamento particular	1	Péssimo, precisam melhorar o atendimento ao público	1	3, chá de ervas medicinais	2	2	2	2	2
	D 87	Murumurutuba	8	1,2,3,10	1	2	1	2	12	Indefinido	20	3	3, Ajudante de pedreiro		1	3	1,2,3	2	5	1	2	1		3	1	2	1	3, R$ 420		1	2	1	1		1	1	,1,2,5	Parada Cardíaca	2	UPA	1	Positivos: fui atendido/ Negativos: atendimento péssimo	3, antialérgico	3, chá de ervas medicinais	2	2	1	2	2
	D 88	Murumurutuba	3	4, 9	1	2	2	2	12	Evangélico	27	3	3, operador de cremalheira de obra		1	3	1,2,3,5	2	5	1	2	1		3	1	2	1	3, R$420		1	2	1	1		1	1	,1,2,5	Tratamento bucal e COVID	1	UBS de outra comunidade e UPA	1	Sempre dá pra melhorar	2	3, chá de ervas medicinais	2	2	2	2	2
	D 89	Murumurutuba	8	4,9,12	2	2	2	0	4	Cristã	42	2	2		1	3	1,2,3	2	5	1	2	1		3	1	2.5	1	3, R$420		1	2	1	1		1	1	1,2	Mal estar e problema na coluna	2	UPA	1	Péssimo pois só passam remédio para dor e liberam	2	3, chá de ervas medicinais	1	2	2	2	2
	D 90	Murumurutuba	2	9	1	2	1	2	12	Indefinido	23	3	3, trabalho com distribuidora de alimentos e rações		1	3	1,2,3	2	5	1	2	1		3	1	2	1	3, R$420		1	2	1	1		1	1	2	Acidente de trabalho	2	UPA	2	Não tenho porque reclamar, estou vivo	2	3, remédio caseiro	2	2	2	2	2
	D 91	Murumurutuba	3	4,9	2	2	2	3	12	Cristão	22	3	2		1	3	1,2,3	2	2	1	2	1		3	1	2.5	1	3, R$420		1	2	1	1		2	1	1,2,3	Gravidez	2	Unidade de Jaderlândia	1	Dá para melhorar, atendimento negativo	3, injeção de 3/3 meses para não engravidar	3, chás de ervas medicinais	1	1	1	2	2
	D 92	Murumurutuba	2	4	2	2	2	1	5	Evangélica	57	4	2		1	3	1,2,3,4	2		2	1	1		4	1	2	2	1, R$7		1	2	1	1		3	1	3	Problema na coluna	1	Santarém	1	Achei bom	3, Atenolol	2	2	2	2	2	2
	D 93	Murumurutuba	3	4,9	1	2	2	3	12	Cristão	33	3	2		1	3	1,2,3	2		1	2	1		3	1	2,5 motocicleta	1	3, R$364		1	2	1	1		1	2							2	3, Capim Santo, Erva cidreira	2	2	2	2	2
	D 94	Murumurutuba	2	4	2	2	2	2		Católica	19	7	2		1		1,2,3	2	1	4	1	1		3	1	2	1			1	1, agente de saúde	1	1		1	1	2	Dor de estômago	1	Posto de saúde	1	Negativos	3, dipirona	3, chás	1	1	1	1	1
	D 95	Murumurutuba	2	4	2	2	2	3		Umbanda	21	1	2		1	3	2,3	2	3	1	2	2		3	1	2	1	1, R$ 6,90		1	1, ACS	1	1		1	1	2	Planejamento familiar	1	UBS Tiningú	1	Positivos ótimo atendimento	2	3, chás, benzedeira	2	2	1	1	1
	D 96	Murumurutuba	2	4	1	2	2	3		Católico	30	3	1		1		1,2,3	2	1	4	1	1		3	1	2	4	1, R$6,90		1	1, Agente de saúde	3, equatorial	2		1	1	1	Gastrite	2	UPA 24h	1	Negativos	3, Dipirona	3, chás	1	1	1	1	1
	D 97	Murumurutuba	3	1,9	2	4	2	3		Evangélica	62	2	1, De casa		1	2	2,3	1	5	4	2	1		3	1	2	4			1	1, Agente de saúde	1	2		1	1	1	Tonteira	1	Posto de saúde	1	Pontos positivos	2	1	2	2	1	2	2
	D 98	Murumurutuba	4	4,9	2	2	2	1	8	Católica	30	3	2		1	2	1,2,3,4,5	2	1	1	1	1		3	1	2	1			1	2	1	1		1	2		Exame de rotina	2	UBS foi em outra comunidade, do Tiningú	1	Pontos positivos	2	2	1	1	1	2	2
	D 99	Murumurutuba	4	4,9	1	2	2	1	5	Católico	30	2	2		4	3	1,2,3,4	2	5	4	2	2		3	1	2	1			1	2	1	2		1	1	2	Exame de rotina	1	UBS do Tiningú	1	Pontos positivos	2	3, chá de boldo	2	2	1	2	2
	D100	Murumurutuba	4	4,9	1	2	2	2	11	Católico	38	2	1		1	2	1,2,3,4	2	1	1	1	1		3	1	3	1			1	2	1	1		1	1	1	Exame de rotina	1	UBS do Tiningú	1	Pontos positivos	2	2	2	2	2	2	2
	D101	Murumurutuba	5	9,11	2	4	2	0		Católica	64	2	2		4	3	1,2,3,4	2	3	1	1	1		3	1	2	1			1	2	1	1		1	1	2	Exames de rotina	2		1	Pontos positivos	3, sinvastatina, losartana, cloridrato de metformina	3, chá de hortelã	2	2	2	2	2
	D 102	Murumurutuba	2	4	2	2	2	3		Católica	27	5	2		1	2	1,2,3	2	5	1	1	1		3	1	4	1			1	2	1	1		1	1	1	Exame de rotina	1	UBS do Tiningú	1	Pontos positivos	2	2	2	1	1	2	2
	D103	Murumurutuba	3	4,9	2	2	2	2	12	Católica	22	6	2		1	3	1,2,3	2	1	1	1	2		3	1	2	1			1	2	1	1		1	1	2	Exame de rotina	2	UBS do tiningú	2	Pontos positivos	2	3, chá de hortelã	2	2	2	2	2
	D104	Murumurutuba	2	4	1	4	2	2	12	Católico	29	5	3, ajudante de eletricista		1	2	1,2,3	2	5	1	1	1		3	1	4	1			1	2	1	1		1	1	1	Passou mal	1	UBS do tiningú	1	Ponto positivo	2	2	2	2	1	2	2
	D105	Murumurutuba	2	9	2	2	1	1	4	Católica	68	5	2		1	2	1,2,3	2	5	1	1	1		3	1	2	1			1	2	1	1		1	1	2	Preventivo	2	UBS do Tiningú	1	Pontos positivos	3, Losartana, Cloridrato de metformina	2	2	2	2	2	2
	D 106	Murumurutuba	4	4,9	2	4	2	2	12	Católica	24	1	2		4	3	1,2,3,4	2	5	4	2	2		3	1	2	1			1	2	1	2		1	1	2	Exame de rotina	2	UBS do Tiningú	1	Pontos positivos	2	3, chá de boldo	2	2	2	2	2
	D 107	Murumurutuba	3	4,12	1	2	2	2		Católico	82	3	2		1	3	1,2,3,4,5	2	5	2	2	1		3	1	5, mototáxi	1	1, R$ 14		1	2	1	3, uso do vizinho		2	1	1	Rins, pressão	1	UPA	1	Positivo	3, losartana	2	2	1	1	2	1
	D108	Murumurutuba	2	4	2	2	2	1		Católica	45	2	2		1	3	1,2,3,4	2	5	2	2	1		3	1	4	1	1, R$14		1	2	1	1		2	1	1	Dor de cabeça	1	Tiningú	1	Positivo	3, paracetamol	3, folha de limão	1	1	1	2	2
	D109	Murumurutuba	7	1,2,3	1	2	1	3		Evangélico	19	1	2		1	2	1,2,3	2	5	2	2	1		3	1	2	1	1, R$14		1	2	1	1		1	1	5	Dente estragado	1	Tiningú	1	Positivo	2	3, cidreira, capim santo	2	2	1	2	2
	D 110	Murumurutuba	1		2	2	1	3	12	Católica	28	7	2		4	3	1,5 rede	2	5	2	2	1		3	1	5, mototáxi	1	R$14,00		1	2	3,equatorial	1		1	1	2	vacina	2	Tiningú	1	positiva	2	3,chá de cidreira	2	1	1	2	1
	D 111	Murumurutuba	3	4,9	2	2	2	4	16	Católica	33	3	2		1	3	1,2,3,4,5 cama, armario	2	5	2	2	1		3	1	5, mototáxi	1	R$14,00		1	2	3,equatorial	1		1	1	2	gravidez	2	Tiningú	1	positiva	3,anticoncepcional	3,chá de cidreira	2	2	1	1	2
	D 112	Murumurutuba	1		2	2	1	3	12	Católica	68	7	2		1	3	1,2,3,5 cama, sofá, armário	2	5	1	1	1		3	1	5, mototáxi	1	R$14,00		1	2	3,equatorial	3, usa internet do vizinho		2	1	2	pressão alta	1		1	positiva	3,losartana	3,chás	1	1	1	2	2
	D 113	Murumurutuba	2	3	1	2	1	3	9	Católico	30	3	3,secretaria escolar		1	3	1,2,3,4,5 cama	2	4	1	2	1		3	1	2	1	R$14,00		1	2	1	1		1	2								3,chá de cidreira	2	2	2	2	2
	D 114	Murumuru	3	4,9	2	2	2	2	12	Católica	64	3	2		1	2	1,2,3,4,5 sofá,cama,armário	2	5	1	2	1		3	1	2	1	R$14,00		1	2	3,equatorial	1		2	1	1	dor no corpo		posto	2	positiva	2	3,chá de capim-santo e cidreira	2	2	2	2	2
	D 115	Murumurutuba	10	1,2,3	2	2	2	3	12	Evangélica	18	2	2		1	3	1,2,3	2	1	1	1	1		2	1	2	2			1	2	1	1		1	2							2	3, chás	2	2	1	1	2
	D 116	Murumurutuba	3	3,9	1	2	2	1	9	Católico	37	2	1, Motorista de aplicativo		1	3	1,2,3	2	1	1	1	1		2	1	2	2			1	2	1	1		1	2								3, chás	2	2	1	1	2
	D 117	Murumurutuba	3	3,9	2	2	2	3	12	Católico	23	3	3, cuidador de idoso		1	3	5	2	4	1	2	1		2	1	4	5			1	2	1	1		1	1	2,4		2		1		1	2	2	2	2	2	2
	D 118	Murumurutuba	10	3,9	1	2	2	3	12	Evangélico	56	3	2		1	3	2,3,	2	1	1	1	1		3	1	4	2			1	2	1	1		1	2									2	2	1	2	2
	D 119	Murumurutuba	5	3,9	2	2	2	2	11	Católico	30	2	2		1	3	5	2	3	1	1	2		2	1	2	2			1	2	1	1		1	2			2		1		2	3, chá	2	2	1	2	2
	D 120	Murumurutuba	4	4,9	1	2	2	2	8	Evangélico	45		1, autônomo		1	2	1,2,3	2	3	1	1	1		3	1	2	1	R$ 6,80		1	2	3, equatorial	1		1	1	1,2,3,4,6	fratura na fíbila esquerda	2	Santarém	1	bom	2	1	2	2	2	2	2
	D 121	Murumurutuba	5	1,3,4,10	2	4	1	1	5	Evangélica	37	4	2		4	3	1,2,4	2	1	1	1	1		3	1	4	1			1	2	3, equatorial	2		2	1	1	Coluna	2	Hospital municipal	Foi bom	1		2	1	2	1	2	1
	D 122	Murumurutuba	3	4,9	2	2	2	2	2	Evangélica	30	4	1, empreendedora		1	3	1,2,3	2	3	1	1	1		3	1	2	2	R$7,00		1	3, ACS	3, equatorial	1		1	1	1	ginecologista, oftalmologista	1	Na cidade	1	muito bom	3, anticoncepional	3,boldo	1	1	1	1	2
	D 123	Murumurutuba	5	4, 9, 10	2	4	2	3	13	(informou que crê em Deus mas não tem religião)	43	5	1, professora		4	3	1,2,3	1	2	1	2	1		2	1	4	1	R$ 50,00		1	3, ACS	3, equatorial	1		1	1	1	Check-up	1		1	positivo	3, antialérgico	3, hortelã	2	2	2	2	2
	D 124	Murumurutuba			2	2	1	3	16	Cristã	37	4	3, copeira		4	3	1,2	2	3	1	1	2		3	1	2	1	1, RS 6,50		1	2	3, eletricidade	1		1	1	1	exame de rotina	2	Santarém	1	pontos positivos	3, anticoncepcional	3, procuro benzedeira e tomo chá	1	1	1	1	2
	D 125	Murumurutuba	3	3, 10	1	4	2	1		Católico	65	3	2		1.4	3	1,2,3,5	4	3	1	1	1		3	1	2	1	1, RS 7,50		1	2	3, eletricidade	1		1	1	1,2,5,6	picada de arraia, tocandira	2	Santarém	1	pontos positivos	3, pra pressão	2	2	2	1	2	2
	D 126	Murumurutuba	3	4,12	2	2	2	2	12	Ubandista	66	5	3, ACS		4	3	1,2,3,5	2	3	1		1		3	1	3	1	1, RS 6,50		1	2	3, concessionária	1		2	1	1,2,6	problemas de saúde	1	Na cidade	1	muito bom	3, sivastantina	3, cidreira e capim santo	2	2	1	1	1
	D 127	Murumurutuba	3	3,4,9	1	1	1	3	14	Católico	19	3	2		1	2	1,2,3	2	5	1	2	1		3	1	4	2	3, RS 150,00		1	1	1	1		1	2							3, macrodantina	2	2	2	1	2	2
	D 128	Murumurutuba	6	1,2,9,12	2	1	1	2	12	Evangélica	27	5	2		1	2	1,2,3,4,5	2	5	1	2	1		3	1	2	2	3, RS30,00		1	2	1	1		2	1	2	vacinação	1		1	ponto negtivo: não são bemm tratados	2	2	2	2	1	2	2
	D 129	Murumurutuba		4,9	2	2	2	3		Evangélica	34	3	3, Em casa		3	2	1,2,3,5	2	5	1	2	1			1	2	1	2, RS 14,00		1	2	1	1		1	1	1,2	gravidez, amamentação	2	Ao posto	1	pontos positivos	2	3, chás, capim santo, boudo	1	1	1	2	2
	D 130	Murumurutuba	6	2,3,9,12	2	2	2	3		Evangélica	46	3	2		1	3	1,2,3,5	2	3	4	1	1		3	1	2	2	3, RS 83,00		1	2	1	1		3	1	1	exame de sangue		Biosan, hemopa	2	pontos positivos	2	2	2	2	2	2	1
	D 131	Murumurutuba	7	2,3,9,12	2	2	2	2	12	Evangélica	45	3	3, cuidadora de idoso		1	2	1,2,3,5	2	3	1	2	1		4	1	5, moto	4	3, RS 40,00		1	2	1	1		2	2								3, chás	1	2		2	2
	D 132	Murumurutuba	5	4,9,11	2	4	2	2	12	Evangélica	47	3	3, marteleteiro		1	3	1,2,3,5	2	3	1	2	1		3	1	3	1	2, RS 84,00		1	2	1	1		2	2							2	3, chás, cumarú	2	2	2	2	2
	D 133	Murumurutuba	7	4,9,12	2	2	2	1	2	Evangélica	51	3	2		1	2	1,2,3,5	2	3	1	2	1		4	1	5, moto	4	3, RS 40,00		1	2	1	1		3	1	1	diabetes, pressão alta, perda de visão	2	posto de saúde	1	pontos positivos	3, metformina, losartana, hidrolorotiazida			2	1	2	2
	D 134	Murumurutuba	3	3,7	2	2	1	3		Católico	27	3	3, monitora de informática		1	2	1,2,3,4,5	2	5	1	1	1		2	1	2.4	1	2, RS 7,00		1	2	1	1		1	1	1	consulta	2	posto de saúde	1	pontos positivos	2	2	2	2	2	2	2
	D 135	Murumurutuba	2	3	2	2	2	1	8	Católico	66	4	3, pescador		1	2	1,2,3	2	5	1	2	1		3	1	2.4	1	1, RS 14,00		1	2	3, renovável	1		1	1	1	paciente oncológico	2	Hospital regional	1	atendimento bom, não houve pontos negativos	3, losartana, clorotiazida, omega 3, benevalau	3, chás, benzedor	2	2	2	2	1
	D 136	Murumurutuba	3	9	2	2	1	3	18	Católico	38	3	2		1	2	2,3	2	5	1	2	1		3	1	2	1	1, RS 14,00		1	2	3, renovável	1		2	1	1,4	doença	2	Tiningú, Santarém	1	atendimento bom, médico atencioso, porém espera longa	3, metfomina, glibenclamida	3, chás	1	2	1	2	1
	D 137	Murumurutuba	3	3,9	1	4	2	3	15	Católico	41	5	2		1	2	1,2,3,4	2	5	1	2	1		3	1	4	1	1, RS 14,00		1	2	1	1		1	1	1,2,4	higiene bucal	2	Santarém	1	atendimento ótimo, prestativo, não houve pontos negativos	2	2	1	2	2	2	2
	D 138	Murumurutuba	3	4,9	1	1	2	2	12	Católico	27	4	3, Motorista		1	2	1,2,3	2	5	1	2	1		3	1	2	1	1, RS 14,00		1	2	1	1		1	1	6	tratamento	2	Santarém	1	atendimento bom, fiz exames e deu tudo certo	2	3, chás	2	2	2	2	2
	D 139	Murumurutuba	2	3	2	2	2	2	12	Católico	69	4	2		1	2	1,2,3	2	5	1	2	1		3	1	2	4	4, RS 420,00		1	2	3, renovável	1		3	1	1	requisição de exames, manuntenção de marcapasso	2	comunidade vizinha e em Santarém	1	atendimento ótimo, não houve pontos negativos	3, insulina, asperina, sivastantina, forxiga	3, uso de ervas medicinais	1	1	1	1	1
	D 140	Murumurutuba	7	4,9	2	2	2	3		Católico	37	5	3, Professora		1	2	1,2,3	2	5	2	2	1		3		2.4	1	1, RS 14,00		1	2	1	1		1	1	1,4,5,6	gravidez	2	Hospital municipal	1	o atendimento foi ótimo	3, metformina	3, há de hortelã, de vick	1	2	2	2	2
	D 141	Murumurutuba	2	4	2	2	2	3	19	Católico	45	5	3, Professora		1	2	1,2,3,4	2	5	1	2	1		3	1	5				1	2	1	3, operadora celular		1	2							2	2	1	1	2	2	2
	D 142	Tiningú	3	4,9	2	2	2	4	11	Católica	26	3	2		1	5, fonte	1,2,3	2	3	1	1	1		3	1	2	4	R$24,00		1	3,médico	3,equatorial	1		2	1	2	gripe	1		1	bom ser atendido, falta de remédio	2	3,chá de hortelã e cidreira	1	2	1	1	1
	D 143	Tiningú	3	4, 12	2	2	2	2	4	Evangélica	43	1	3,pescadora		1	5, nascente/fonte	1,2,3	2	5	2	1	2		3	1	2	4	R$24,00		1	3,dentista	3,equatorial	1		1	1	1	exame de rotina	1		1	foi bom	2	3chá de hortelã, boldo e capim cheiroso	2	2	1	2	2
	D 144	Tiningú	2	4	2	2	2	2	8	Católica	58	3	2		1	5, fonte	1,2,3,4	2	5	1	1	1		3	1	2	1	R$12,00		1	3,médico	3,equatorial	1		2	1	1	coluna	1		1	foi bom	3, losartana,hidrocloroliazida	3,chás de cidreira e hortelã	1	2	1	1	1
	D 145	Tiningú	4	4,9	1	2	2	4	11	Católico	30	1	3, lavrador		1	5, fonte	1,3	2	1	1	2	1		3	1	2	1	R$12,00		1	3, enfermeira	3,equatorial	1		1	1	2	exames, gripe	1		1	ótimo	2	3,chá de camomila e capim-santo	2	2	2	2	2
	D 146	Tiningú	3	4,9	2	2	2	4	15		23	3	2		1	2	1,2,3,4	2	1	1	2	1		3	1	4	1			1	3, emfermeira	3,equatorial	1		1	1	2	problema no ciclo menstrual	1		1	sem problemas	3, anticoncepcional	3,chá de ervas	2	2	2	2	2
	D 147	Tiningú	3	4,12	2	2	2	4	16	Católica	53	2	3,pescadora		4	3	2,3	2	5	1	2	1		3	1	2	4	R$24,00		1	3,médico	3,equatorial	1		1	1	1	coração	1		1	atendimento bom	2	3,ervas	2	2	1	2	1
	D 148	Tiningú	3	4,9	2	2	2	2	2	Católica	63	3	2		1	5, fonte	1,2,3	2	5	1	1	1		3	1	2	4	R$24,00		1	3,médico	3,equatorial	3, usa internet da nora para acessar o celular		1	2							3, losartana	3, chá de boldo, capim-cheiroso, arruda	2	2	1	2	2
	D 149	Tiningú	4	1,4	1	2	2	4	17	Católico	30	3	2		1	2.3	1,2,3	2	5	1	2	1		3	1	5, a pé	1	R$12,00		1	3, enfermeiro técnico	3,equatorial	1		1	2							2	3,chá de cidreira, alho e boldo	2	1	1	2	1
	D 150	Tiningú	6	4,9,11	2	2	2	2	4	Católica	50	2	3,lavradora		1.4	5, fonte	2,3,4	2	5	1	1	1		3	1	2	4	R$24,00		1	3,médico,enfermeiro	3,equatorial	1		1	1	2	PCCU	1		1	foi bom	3, Dexason	3, chá de hortelã, arruda,cumaruzinho	2	2	1	2	2
	D 151	Murumurutuba	4	1,3	1	2	1	4	13	Católico	18	1	1, motorista de trator		4	2	1,2,3	2	3	3	1	2		3	1	2.4	4	R$12,00		1	2	3, equatorial	1		1	2			2		2		2	3 chás e ervas	2	2	2	2	2
	D 152	Murumurutuba	5	4,5,9	2	2	1	4	13	Católica	21	1	2		4	2	1,2,3	2	3	4	2	2		3	1	2	4	R$12,00		1	2	3, equatorial	1		1	1	2						2	3 chás e ervas	2	2	2	2	2
	D 153	Murumuru	5	2,3,4,9	1	2	2	2	9	Católico	21	1	3,diarista		4	2	1,2,3	2	3	4	2	2		3	1	2	4	R$12,00		1	2	3,equatorial	1		1	2	2	alergia	2	Tiningú	2	positivo	2	3,chás e ervas	1	2	1	2	2
	D 154	Murumuru	2	9	2	2	1	4	12	Católica	21	3	2		1	2	1,2,3	3	3	4	2	1		3	1	2	4	R$12,00		1	2	3,equatorial	1		2	1	2	não estava se sentindo bem	2	Tiningú	2	positivos	2	3,chás e benzedeiras	2	2	2	1	2
	D 155	Murumuru	4	9	2	2	1	3	9	Católica	34	3	3,autonoma		4	2	1,2,3	2	3	3	1	2		3	1	2	4	R$12,00		1	2	3,equatorial	1		1	1	5	tratamento dos dentes	1	Tiningú	1	positivos	2	3,chás e benzedeira	2	2	1	2	2
	D 156	Tiningú	3	4,9	1	2	2	4	15	Católico	20	3	2		1	3	1,2,3	2	3	4	1	1		1.3	1	1.4	2	R$50,00		1	3,médico	3,equatorial	1		2	1	1	Não estava bem da pele	1		1	positivas	2	3,benzedeira	2	2	2	2	2
	D 157	Murumuru	3	4,9	2	2	2	3	12	Evangélica	49	3	3,servente		1	3	1,2,3,4	2	3	1	2	1		3	1	2	4	R$12,00		1	2	3,equatorial	1		1	1	1	não estava bem da saúde	1	Tiningú	1	positivas	2	2	2	2	1	2	2
	D 158	Murumuru	5	7,9,11,12	2	2	2	4	12	Católica	46	1	2		4	2	1,2,3	2	3	4	2	1		3	1	2	4	R$12,00		1	2	3,equatorial	1		1	1	1,2	consulta de rotina	2	Tiningú	1	positivas	2	3,ervas e chás	2	2	2	2	2
	D 159	Murumuru	1		1	2	1	1	0	Católico	51	3	3,vaqueiro		1	2	4	2	3	1	2	1		3	1	2	4	R$12,00		1	2	3,equatorial	1		1	2			2		2		2	2	2	2	2	2	2
	D 160	Murumuru	3	10,12	2	2	3	4	13	Católica	50	3	3,agricultora		1	3	1,2,3	2	3	1	2	1		3	1	2.4	4	R$22,00		1	2	3,equatorial	1		3	1	1	problema de coluna	2	Tiningú	1	foi bom, falta melhorar o atendimento	1	1	2	2	1	2	2
	D 161	Murumuru	6	4,9	2	2	2	3	12	Católica	33	3	3,pescadora e artesã		4	3	1,2,3,5 cama,guarda-roupas	1	3	5,sanitário	2	2		1.3	1	4	1	R$12,00		1	2	3,equatorial	1		1	2							2	3,chá de cidreira	1	2	2	2	2
	D 162	Murumuru	6	4,9	1	2	2	2	6	Católico	35	3	3,pescador e artesão		4	3	1,2,3,5 cama,guarda-roupas	2	3	5,sanitário	2	2		1.3	1	4	1	R$12,00		1	2	3,equatorial	1		1	1	2	alergia no corpo	2	UBS Tiningú	1	ótimo	2	2	1	2	1	2	1
	D 163	Murumuru	2	4	1	2	2	2	4	Católico	42	3	3,pescador e artesão		4	3	1,2,3,5 cama,ventilador	2	3	5,sanitário	1	2		3	1	4	4	R$25,00		1	2	1	1		3	1	1	problema no rim	2	Tiningú	1	bom pois fo atendido, mas não resolveu todo o problema	2	3,chá de boldo e cidreira	1	2	1	1	1
	D 164	Murumuru	2	7	2	2	3	4	14	Católico	20	3	3, babá e estudante		1	3	1,2,3	2	1	1	1	1		3	1	2	1	R$6,00		1	2	3,equatorial	1		1	2							2	3,chá de cidreira e capim-santo	1	2	1	2	1
	D 165	Murumuru	5	4,5,9	1	2	2	3	11	Católico	42	3	3,vigia		4	3	1,2,3,5 freezer	2	3	1	2	1		3	1	4	2	R$12,00		1	2	3,equatorial	1		1	2							3,dipirona	2	2	2	2	2	1
	D 166	Murumuru	6	1,2,3,9	2	2	2	3	12	Católica	30	2	2		1	3	1,2,3,5 ventilador,cama	2	1	1	2	1		3	1	4	2	R$12,00		1	2	3,equatorial	1		1	2							3,anticoncepcional	3,chá de hortelã	2	2	1	2	2
	D 167	Murumuru	7	1,2,3	2	2	2	4	13	Católica	19	7	2		1	3	1,2,3,5 guarda roupas,cama	2	1	2	2	1		3	1	4	2	R$12,00		1	2	3,equatorial	1		1	1	2	vacinação	2		2	foi bom	2	3,chá de preciosa	2	1	1	2	1
	D 168	Murumuru	9	1,3,4,9	1	2	2	4	15	Católica	36	2	3,pescador		1	3	1,2,3,4	2	4	1	2	1		3	1	2	1	R$12,00		1	3,médico,enfermeiro	3,equatorial	1		1	1	1,3	pós-operatório	2	Santarém	1	positivo	3,anti-inflamatório	3,chá de capim santo e remédio caseiro	2	2	1	2	2
	D 169	Murumuru	7	4,9	1	2	2	4	22	Católica	54	3	2		1	3	1,2,3	2	4	2	2	2		3	1	2	4	R$500,40		1	3,médico,enfermeiro,dentista	3,equatorial	1		1	2			2	Tiningú	2		2	3,unha de gato	2	2	1	2	2
	D 170	Murumuru	9	1,3,6,9	1	2	1	3	15	Católica	45	3	2		1	3	1,2,3	2	4	1	2	1		3	1	2	1	R$12,00		1	3,médico,enfermeiro	3,equatorial	1		1	2							2	3chá de capim-santo e cidreira	2	2	2	2	2
	D 171	Murumuru	9	9,11,12	2	2	1	2	15	Evangélica	77	3	2		1	3	1,2,3,4	2	4	1	2	1		3	1	2	4	R$500,40		1	3,médico,dentista,enfermeiro	3,equatorial	1		1	1	2	exame de rotina	2	Tiningú	1	positivo	2	3,chá de cidreira e capim-santo	2	2	2	2	2
	D 172	Murumuru	5	4,9,10	1	2	2	4	39	Católica	45	4	3,professor		4	3	1,2,3,4	2	4	2	2	2		3	1	5,moto	1	R$20,00		1	3,médico,enfermeiro,dentista	3,equatorial			2	2							2	3,chá de capim-santo e hortelã	1	2	1	2	1
	D 173	Murumuru	7	4,9,10	1	2	2	3	18	Católica	39	4	3,cerâmica		4	3	1,2,3	2	4	1	2	2		3	1	4	1	R$20,00		1	3,dentista,médico,enfermeiro	3,equatorial	1		1	1	1	exame de rotina	2	Tiningú	1	positivo	3,carbamazepina	3,chá de capim-santo	2	2	1	2	2
	D 174	Murumuru	7	3,4,9,10	2	2	2	3	21	Católica	33	4	2		4	3	1,2,3	2	4	1	2	2		3	1	4	4	R$300,00		1	3,dentista,médico,enfermeiro	3,equatorial	1		1	1	1	exame de rotina	2	Tiningú	1	positivo	2	3,chá de capim-santo e cidreira	2	1	2	2	2
	D 175	Murumuru	5	1,3,9	2	2	1	3	13	Católica	23	3	2		1	3	1,2,3	2	4	1	2	1		3	1	2	4	R$500,40		1	3,médico,enfermeiro,dentista	3,equatorial	1		1	1	1,2	gravidez	2	Tiningú	1	positivo	2	3,chá de capim-santo e hortelã	2	2	2	2	2
	D 176	Murumuru		4,9	2	3	2	4	17	Cristã	42	5	3,enfermeira		1	3	1,2,3	2	3	1	2			3	2	3	4	R$30,00		1	2	3,equatorial	1		1	2			2		2		2	3,chá de erva doce-folha	1	2	2	2	2
	D 177	Murumuru	3	4,6,9,11,12	2	2	2	2	9		49	1	1		4	2	1,2	2	1	1	1	1		3	1	2	1			1	1	1	1		1	1	1,2		2	Santarém	1	positivo	1	3,chá	1	2	1	2	2
	D 178	Murumuru	6	4,9,10,12	2	2	2	2	9	Católica	47		1		1		1,2,3	2		2	1	2		3	1	2	3	R$12,00		1	1	1	1		1	1	1,2		1		1	bom	2	3,chás	1	1	1	2	1
	D 179	Murumuru	1	1,2	1	2	1	4	13	Católico	63		3,em casa		1	3	1,2,3			1	1	2		3	1	2	1	R$12,00		1	1	1	2			1	1		1		1	positivo	1	3,chás	1	2	1	1	1
	D 180	Murumuru	4	3,10	2	2	1	3	12	Católica	26	1	2		4	3	2,3,4	2	3	2	1	2		3	1	2	1	R$12,00		1	1	1	1		1	1	1,5	atendimento odontologico	1		1	bom	2	3,chás e benzedeiras	2	2	2	2	2
	D 181	Murumuru	4	4,9	2	2	2	3	12	Católica	39	1	3,agricultura e pesca		1.4	3	1,2,3,4	3	3	1	2	1		3	1	4	4	R$12,00		1	3,médico,enfermeiro	1	1			1	1	crise de vesícula	1		1	bem atendida	3,anticoncepcional	3,chá de cidreira e hortelã	1	2	1	1	1
	D 182	Murumuru		3,10	2	2	2	4	16	Católica	34	3	3,agricultora		6, mista	3	1,2,3,4	2	3	1	2	2		3	1	5,mototáxi	4	R$75,00		1	2	1	1		1	1	1,2	gravidez	2	UBS Tiningú	1	foi atendida, mas atendimento lento	2	3, chá de capim-santo e hortelã	2	1	1	1	2
	D 183	Murumuru		1,2,3,10	1	2	1			Católica	25		2		1	3	2,3	2	3	2	1	2		3	1	2	3	R$12,00		1	1	1	1		1	1	1			Posto de saúde		positivo	2	3,chás de ervas	1	2	1	1	2
	D 184	Murumuru	3	4,9	1	2	2	3	12	Católica	34	6	3,ACS		1	3	1,2,3,4,5	2	3	1	2	1		3	1	2	4	R$300,00		1	2	1	1		1	2							2	2	2	2	2	2	2
	D 185	Murumuru	3	6	2	4	2	3	12	Católica	22	2	2		1	3	1,2,3	1	5	1	2	1		3	1	2.4	1	R$4,50		1	3,médico	3,equatorial	2		1	1	1	problemas ginecologicos	2	Sanclin	1	positivo	2	3,chás	1	2	1	2	1
	D 186	Murumuru	6	2	1	2	2	2	9	Católico	59	2	3,lavrador		4	3	1,2,3,4	2	5	3	1	2		3	1	2	1	R$12,00		1	2	1	1		1	2							2	3,chás	2	2	2	2	2
	D 187	Murumuru	4	3	2	2	2	2	11	Católica	55	2	3,lavradora		4	3	1,2,3,4	2	5	3	1	2		3	1	2	1	R$12,00		1	2	3,equatorial	1		2	1	1	diabetes e gordura no fígado	2	Tiningú	1	muito bem recebida	3,metformina,losartana,glibenclamida	3,chás e ervas	2	2	1	2	1
	D 188	Murumuru	5		1	2	2	2	9	Católico	39	2	3,serviços gerais		4	3	1,4	2	5	3	1	2		3	1	2	1	R$12,00		1	2	3,equatorial	1		1	2					2		2	3,chás	2	2	2	2	2
	D 189	Murumuru	9	1	2	3	1	3	12	Católica	26	2	2		4	3	1,2,3,4	2	3	3	1	2		3	1	2	2	R$12,00		1	2	3,equatorial	1		2	2							2	3,ervas		1	1	2	1
	D 190	Murumuru		1	2	2	1	4	16	Católica	28	1	2		4	3	1,2,3,4	2	3	3	1	2		3	1	2	1	R$12,00		1	2	1	1		2	2							2	3,chás	1	1	1	2	1
	D 191	Murumuru	2	4	2	2	2	2	9	Católica	70	5	2		1	3	1,2,3	2	5	1	1	1		3	1	2	1	R$12,00		1	2		1		1	2							3,metformina	3,chás	2	2	2	2	2
	D 192	Murumuru	3	4	1	2	2	3	12	Católico	22	2	3,serviços gerais		1	3	1,2,3	1	5	1	2	1		3	1	2	1	R$4,50		1	2	1	1		1	1	1	problema de coluna	2	Tiningú	1	positivo	2	3,chás	1	2	2	2	2
	D 193	Murumuru	4	9	2	2	1	3	3	Católica	47	2	2		1	2	1,2,3	2	4	5,banheiro	2	1		3	1	2	3	R$12,00		1	2	3, equatorial	1		1	1	5	extrair dente	1	Quilombo tiningú	1		2	3, capim-samto, hortelã	2	2	2	2	2
	D 194	Murumuru	5	1	2	2	1	3	3	católica	20	2	2		1	3	1,2,3	2	1	3	1	2		3	1	2	4	R$12,00		1	2	3,equatorial	1		1	1	1,5	limpeza dos dentes	1	Quilombo tiningú	1		2	3, capim-santo	1	2	2	1	2
	D 195	Murumuru	4	3	1	2	3	3	3	cristão	21		1,agronomo		1	3	1,2,3,4	2	1	2	1	1		3	1	2	4	R$12,00		1	2	3,equatorial	1		1	1	5	extrair dente	1	Quilombo tiningú		positivo	2	3,capim-santo	2	2	2	1	2
	D 196	Murumuru	3	4,9	2	2	2	3	3	católica	23	3	1,tranporte público		1	3	1,2,3	2	5	1	2	2		3	1	2	4	R$12,00		1	2	3, equatorial	1		1	1	1	gravidez	2	santarém	1	fui bem atendida	2	2	2	2	2	2	2
	D 197	Murumuru	2	4	2	2	2	4	3	adventista do 7º dia	43	4	lavaora		1	3	1,2,3,5, celular	2	1	1	1	1		3	1	1.2	4	R$12,00		1	2	3,pública	1		1	1	1,2	dor na costa, exame ginecológico	1	Quilombo tiningú	2		2	3,sara tudo, capim-santo, hortelã		2	2	2	2
	D 198	Murumuru	5	4	2	2	2	2	8	cristã	41	3	1,pescadora		1	3	1,2,3,4	2	3	4	1	2		3	2	2	3	R$12,00		1	2	3, equatorial	1		1	1	2	PCCU	1	Quilombo tiningú	1	positivo	2	3,capim-santo	2	2	2	2	2
	D 199	Murumuru	2	9	2	2	3	3	3	cristã	26	2	2		1	3	1,2,3	2	5	4	2	2		3	1	2	3	R$12,00		1	2	3, equatorial	1		2	1	1	Dor na barriga	1	Quilombo tiningú	1	positivo	2	3,chás	2	2	2	2	2
	D 200	Murumuru	2	5	1	2	1	3	3	evangélico	35	3	1, agricultor		1	3	2,3	2	1		1	1		3	1	2	1	R$12,00		1	3, ACS	3, equatorial	1		1	1	1	doença(inespecífica)	1	santarém	1	positivo	3,dipirona, diclofenaco	3,chás	1	2	2	2	2
	D 201	Murumuru	5	4	1	2	2	2	8	cristão	46		1,pescador		1	3	1,2,3,4	2	5	4	1	2		3	1	5	4	R$12,00		1	3,enfermeiro, médico	3, equatorial	1		1	1	1,2	hipertensão	1	quilombo tiningú	1	positivo	2	3,chás	1	2	1	2	2
	D 202	Murumuru	3	4,9	2	2	2	4		Igreja da paz	28	4	1,area da educação		4	3	1,3,4	2	1	2	2	2		3	1	2	4	R$12,00		1	2	1	1			1	1,5	necessidade de manter a saúde em dias	1		2		2	2	1	2	1	1	1
	D 203	Murumuru		1	2	2	2	3		Católica	26	3	1,sala de informática		4	3	1,2,3	3	3	2	2	2		3	1	4	1	R$30,00		1	2	1	1		1	1	2	desmaio	1		1	positivo	2	3,chás	1	2	1	1	2
	D 204	Murumuru	3	3	2	2	2	3		Católica	52	3	2		1	3	1,2,3	3	3	2	2	1		3	1	4	1	R$20,00		1		3, equatorial	1		1	1	2		2		1	Super bem atendida	1	3,chás	1	2	2	2	2
	D 205	Murumuru		2	1	2	2	3		Católico	49	3	1, carpinteiro e pescador		1	3	1,2,3	3	3	2	2	1		3	1	4	1	R$20,00		1	2	1	1		1	1	2	Cirurgia		Hospital	2	positivo	2	3,chás	2	2	1	2	2
	D 206	Murumuru	6	4,9,12	2	2	2	2	9	Católica	47	3	1,sacretária do lar		1	2	1,2,3	1	3	1	2	1		3	1	2	1	R$4,50		1	2	1	1		1	1	1	mamografia, ultrassom, PCCU, vacina	2	posto do jutaí	1	positivo	2	3, chá de folha de limão e alho	2	2	2	2	2
	D 207	Murumuru	4	9,12	2	2	1	1		Evangélica	69	3	1,roça		1	3	1,2,3	2	3	1	2	1		3	1	2	1			1	2	1	1			1	1	consulta médica	2	UBS quilombo Tiningu	1	bom	1	3, chá de cidreira e arruda	2	2	2	2	2
	D 208	Murumuru	8	4,9	2	2	2	2		Evangélica	36	3	2		1	2	1,2,3	2	1	4	2	2		3	1	2	4			1	2	1	1			1	1,2	consulta médica	2	Santarém	1	bom	2	3,cidreira, capim-santo	2	1	2	2	2
	D 209	Murumuru	2	1	1	2	1	3	12	Evangélica	19	4	1, operador de máquinas		1	4	2,3	1	3	1	2	1		3	1	2	1	R$12,00		1	2	1	2		1	1	1,2	Acidente de trabalho	2	UBS quilombo Tiningu	1	positivo	2	3, cidreira	1	2	2	2	2
	D 210	Murumuru	4	9,11,12	2	2	1	2		Evangélica	50	3	1, Atividade de extrativismo		1	3	1,2,3	2	1	1	2	1		3	1	2	1			1	2	3, equatorial	1		1	1	1,5	Consulta médica e atendimento odontológico	1	Quilombo tiningú	1	Atendimento bom	2	3, chás	2	2	1	1	2
	D 212	Murumuru	2	9	1	2	1	2	9	Católico	47		1, pescador		1.2	3	3	2	3	1	2	2		3	1	2	3	R$24,00		1	2	1	1		1	2							2	3,capim-santo, cidreira	2	2	2	2	2
	D 213	Tiningú	5	4,12	2	2	2	3	11	Catolica	68	3	2		4	5, irrigação própria	1,2,3	2	3	1	2	1		3	1	2.4	1			1	3, médico, dentista, enfermeiro	3, hidreletrica	1		1	1	1	exame de rotina	1		1	muito bom	3, hipertensão e diabetes	2	1	2	1	2	1
	D 214	Tiningú	7	4,9,11,12	1	2	2	2	9	Católico	65	4	1,ACS		1	5,nascente	1,2,3,4,5 freezer	2	5	1	1	1		3	1	2,5 bicicleta	1	R$11,00		1	3,médico, enfermeir, dentista	3, equatorial	1		2	1	1,2	aumento da glicose, dores intensas na rótula e coluna	1		1	alguns casos resolvidos e outros não	3, metformina (850mg), insulina NPH e regular	3,capim santo, elixir parigórico	2	2	1	2	1
	D 215	Tiningú	1		1	2	1	1		Católico	100	3	2		1		2,3,4	2	5	1	2	1		3	1	2	4	R$20,00		1	3,médico, enfermeir, dentista	1	2		2	1	1	doença no coração	2	Santerém	1	foi bom (médico conhecido)	1	2	1	1	1	2	1
	D 216	Tiningú	1		2	2	1	1		Católica	70	3	2		1	2	2,3	2	5	1	2	1		3	1	2	4	R$22,00		1	3,médico, enfermeiro	1	2		3	1	1	problema na pele	2	Santerém	2	passaram remédios que ajudam	3, anti hipertensivo	3,capim santo cidreira	2	2	1	2	1
	D 217	Tiningú	4	4,9,11	1	2	2	2	6	Evangélico	48	3	1,pescador		1.4	5,nascente	1,2,3	2	5	1	2	1		3	1	2.4	1	R$12,00		1	3,médico, enfermeiro	3,hidrelétrica de tucuruí	1		3	2							3,remédio controlado para dor na coluna	3,espinheiro santo	1	2	1	2	1
	D 218	Tiningú	4	2,3,4	2	2	2	4	14	Evangélica	24	5	1,professora		1.4	5,nascente	1,2,3	2	5	1	2	1		3	1	2.4	1	R$12,00		1	3,médico, enfermeiro	3,hidrelétrica de tucuruí	1		2	1	1	problema no estômago	1		2	2			1	2	1	1	2
	D 219	Tiningú	5	4,9	1	2	2	2	4	católico	46	3	1,pescador		1	3	1,2,3	2	5	1	2	1		3	1	2.4	1	R$12,00		1	3,médico, enfermeiro	3,hidrelétrica, equatorial	1		1	1	1,2	calculo renal	1	Santarém	1	foi bom	3, citrato de potássio monohidratado 1620mg	3,chá de quebra pedra	2	2	1	2	2
	D 220	Tiningú	3	4,9	1	2	2	4	12	Evangélico	60	2	1, pescador		1	3	1,2,3	2	1	1	2	1		3	1	2.4	4	R$24,00		1	3,médico, enfermeiro	3,hidrelétrica de tucuruí	1		1	1	1,5	dores nas costas, e colocar peça no dente	2	Santarém	1	muito bom	3,vitaminas	3, cidreira, capim santo	2	2	1	2	2
	D 221	Ituqui	2	4	2	2	2	2	1	Católica	66	3	2		5	2	1,3,4,5 freezer	2	5	1.2	2	1		1	1	1,5 rabeta	4	R$50,00		1	2	3, placa solar	2		1	1	1	problema no coração	2	Santarém, tiningú	1	foi bom, mas não conseguiu realizar o atendimento	3, hipertensão, coração	3, capim santo, sidreira	2	2	1	2	1
	D 222	Murumuru	3	4,9	2	2	3	3	12	Católica	27	3	2		1	3	1,2,3,5	2	1	1	2	1		3	1	4	1	R$24,00		1	2	1	1		1	2								3, chás	2	2	2	2	2
	D 223	Murumuru	4	1,2,3,5	2	2	1			Católica			2		1	3	1,2,3,5	2	5	1	1	1		3	1	4	1	R$00,00		1	2	1	1		2	1							2	2	2	2	2	2	1
	D 224	Murumuru	4	3,4,7,9	2	2	2	2	9	Católica	48	1	2		1		1,2,3,5	2	3		2	1		3	1	4	5	R$00,00		1	2	1	1		1	1	1	pressão	2		2	foi bom	3, para pressão	2	1	1	1	2	1
	D 225	Murumuru	4	2,4,9	1	2	2	3	12	Católico	28	2	1, pedreiro		4	3	1,2,3	2	3	1	2	2		3	1	2	2	R$24,00		1	2	1	1		1	2							2	2	2	2	2	2	2
	D 226	Murumuru	8	2,3,4,8,9	1	4	2	3	12	Católico	26	3	1, serviços gerais		4	3	1,2,3,4,5 celular	2	5	1	2	1		3	1	2.4	2			1	3, dentista, médico, enfermeiro	3, usina elétrica	1		2	1	5	obturação de dente	1		1	bom, leva uma semana pra ser atendido	2	3, eucalipto, hortelã, ceidreira, etc	2	2	2	2	2
	D 227	Murumuru	8	1,3,4,9	2	2	2	4	14	Católica	38	3			4	3	1,2,3	2	5	1	2	1		3	1	2.4	1			1	3, médico, enfermeiro	1	1		2	1	2	PCCU	2	Quilombo tiningú	1	excelente atendimento, porém demorado	2	3, chás	2	2	2	2	2
	D 228	Murumuru	5	3,6,8,10	2	2	1	4	16	Católica	29	3	2		1	3	1,2,3,	2	3	1	2	1		3	2	2	2	R$24,00		1	2	1	1		1	1	1,2,3,4,5,6	Perdeu a função dos rins	2	Hospital	1	bom	3, azatioprima, hidroxicloroquina, ácido fólico, vitamina D	3, chás	1	1	1	2	1
	D 229	Murumuru	7	7,9,12	2	2	1	2	4	Católica	61	3	1, agricultura familiar		4	3	1,2,3	2	5	1	2	1		3	1	2.4	2	R$24,00		1	2	3, hidrelétrica	1		3	2							3, antihipertensivo	2	1	2	1	2	1
	D 230	Murumuru	4	4,5,9	2	2	2	2	9	Católica	50	3	1, agricultura familiar		4	3	1,2,3	2	5	2	2	2		3	1	2,4 moto	1	R$22,00		1	2	3, hidrelétrica	1		3	1	1	mamografia	2	hospital	1	foi bom	3, antihipertensivo	2	1	2	1	2	2
	D 231	Murumuru	7	3,5,10	1	2	1	3	12	Católico	19	3	1, agricultura familiar		4	3	1,2,3	2	1	1	2	1		3	1	2.4	1	R$24,00		1	2	3, hidrelétrica	1		1	1	2		2	UBS tiningu	1		2	3, chás e ervas	2	2	2	2	2
	D 232	Murumuru	3	4,8,9	2	2	2	3	12	Católica	26	3	1, dona de casa		1	3	1,2,3	2	5	2	2	2		3	2	2,4 moto	1	R$22,00		1	2	1	1		1	1	1,2	pré natal	2	UBS tiningu	1	bom	3, sulfato ferroso, calcio	2	1	2	2	2	2
	D 233	Murumuru	3	4,9	1	6	2	3	12	Católico	26	3	2		1	2	1,2,3	2	5	2	2	2		3	1	4 moto		R$26,00		1	2	1	1		1	1	2	diarréia	2	UBS tiningu	1	bom	3, depakene, carbamazepina	3, chás	2	2	2	2	2
	D 234	Murumuru	4	1,3,8	2	2	1	3	12	Catolica	21	2	1,restaurante		1	3	1,2,3	2	5	1	2	1		3	1	2	1	R$24,00		1					1	2								3,chás	1	2	2	2	2
	D 235	Murumuru	11	1,3,9,10	2	2	2	3	11	Católica	30	3	2		1	3	1,2,3	2	3	1	2	1		3		4	1	R$22,50		1	1	3,hidrelétrica	1		1	1	2	dores	2	UBS quilombo Tiningu	1	bom	2		1	2	1	2	2
	D 236	Murumuru	3	4,5,9	2	2	2	3	12	Católica	32	3	1, casa de família		3	3	1,3	2	1		1	2		3	2	2	4			1	2	3, pública	1		1	1	5	dentista	1		1	positivos	2	3, hotelã, casca de laranja, capim santo	2	2	2	2	2
	D 237	Murumuru	6	4,9	1	2	2	2	8	Evangélico	35	2	1, pescador		1	3	1,2,3	2	4 natural	5 banheiro	2	1		3	1	4	1	R$24,00		1	2	3, pública	1		1	1	2	vacinas	1	UBS Tiningu	1	posittivos	2	3, hortelã, eucaliptp, capim-santo	2	2	2	2	2
	D 238	Murumuru	5	4,9,10	2	2	2	4	15	Evangélica	49	2	1, produtora rural/ pescadora		1.4	3	1,2,3	2	3	5 banheiro	2	1		3	2	4	1	R$20,00		1	2	3, pública	1		2	1	1	exames de rotina	1	UBS Tiningu	1	positivos	2	3, capim-santo	2	2	1	2	2
	D 239	Murumuru	7	4,5,9,10	2	2	2	4	14	Católica	44	3	1, dona de casa		1	3	1,2,3,4 cama	2	1	5 banheiro	1	1		3	2	2	4			1	2	3, pública	1		1	2							2	3, chá verde, hortelã	1	2	2	2	2
	D 240	Murumuru	3	4,8,9	1	2	2	4	15		27	4	barbeiro		1	3	1,2,3,4	2	1	2	2	1		3	2	2	1	R$12,00		1	2	3, pública	1		1	2					2			3, hortelã, ipê amarelo, capim-santo	2	2	2	2	2
	D 241	Murumuru	6	4,9	2	2	2	4	15	Evangélica	37	3	2		1	3	1,2,3	2	4 encanada	5 banheiro	2	1		3	1	4	1	R$12,00		1	2	3, pública	1		3	1	1,2,5	Gestação, obturação	2	UBS Tiningu	1	positivo	2	3, hortelã, eucalipto, capim-santo	2	1	1	2	1
	D 242	Murumuru	3	3,5,9	1	2	3	4	15	Evangélico	18	1	1, produtor rural		1	3	1,2,3	2	4 natural	1	2	1		3	1	4	4	R$360,00		1	2	3, pública	1		1	2								3, hortelã	1	2	1	2	2
	D 243	Murumuru	3	3,10	1	2	3			Católico	28	2	1, pescador		1	3	1,2,3	2	4 natural	1	2	1		3	1	4	1	R$12,00		1	2	3, pública	1		1	2									2	2	2	2	2
	D 244	Murumuru	3	4,9	1	2	2	2	9	Evangélico	55		1, pescador, autônomo		1	3	1,2,3,4,5 freezer	2	1		2	1		3	1	4				1	2	3, equatorial	1		1	1	1	check-up geral	1	UBS	1	Foi atendido, não foi chamado	2	3, folha de abacate, graviola, cebola e laranja	1	2	1	1	2
	D 245	Murumuru	3	2,3	1	2	1	4		Evangélico	32	3	1, pescador, autônomo		1	3	1,2,3,4,5 freezer	2	3	4	2	1		3	1	5 caminhando	4	R$24,00		1	2	3, equatorial	1		1	1	5	dor	1	UBS Tiningu	1	ótimo mas demorado	2	3, folha de laranja e graviola	2	2	2	2	1
	D 246	Murumuru	3	9,12	2	2	1	4	15	católica	56	5	2		1	2	1,2,3,4,5 tanque de lavar	2	1		2	1		3		4				1	2	3, equatorial	1		1	2							3, Celergin	3, xarope caseiro, chá de capim santo	2	1	1	2	1
	D 247	Murumuru	5	4,9	2	2	2	2	6	Evangélica	46	2	2		1	3	1,2,3	2	5	1	1	1		3	1	2	1	R$ 13,00		1	3, médico	1	1		1	2							2	3, capim santo	2	2	1	2	2
	D 248	Murumuru	5	1,2,3	1	2	1	3	10	Evangélico	19	2	1, vendedor		1	3	1,2,3	2	5	1	1	1		3	1	2	1	R$ 13,00		1	1	1	1		2	1	1	acidente de moto	1		1	bom	2	3, preciosa	2	1	1	2	2
	D 249	Murumuru	5	2	2	2	1	2		Evangélico	42	4	1, soldador		1	3	1,2,3	2	1	2	1	2		3	1	2	2	R$ 13,00		1	2	1	1		2	1	1	coluna	2	UBS Tiningu	2			ervas	2	2	2	2	2
	D 250	Murumuru	6		2	2	1	2	3	católica	70	3	2		2	3	2	2	1	2	1	2		3	1	2	4			1	2	1	1		1	1	1	Pressão	2	UBS Tiningu	1	foi muito bom	3, Dipidor	ervas	2	1	2	2	2
	D 251	Murumuru	2	1	1	2	1	4	15	evangélico	22	6	2		1	2	1,2,3	1	5	1	2	1		3	1	2	1	R$ 13,00		1	1	1	1		1	1	1	Tratamento para asma	2	Santarém	1	bom	2	2	2	2	2	2	2
	D 252	Murumuru	5	1,2,3	1	2	1	3	10	evangélico	15
	D 253	Tiningu	5	1	2	2	1	3		católica	26	7	2		4	3	2	2	1	2	1	1		3	1	2	2			1	1	1	1		1	1	1,5	Dente	2	UBS Tiningu	1	bem eficiente	2	3, ervas	2	2	2	2	2
	D 254	Murumuru	3	4,9	2	2	2	3		evangélica	28	3	1		4	3	1,2,3	2	1	2	1	2		3	1	2	2	R$ 13,00		1	1	1	1		1	1	5	Dente	2	UBS Tiningu	1		2	3, ervas	2	2	2	2	2
	D 255	Murumurutuba	5	4, 9	2	2	2	3		católica	32	5	1, professora		1	2	1,2,3	2	5	1	2	1		3	1	2, 4		R$20,00		1	2	3, hidrelétrica	1		3	2	1,2,6	Diabetes	1	UBS Tiningu	2	tem profissionais mas falta medicamentos	3, insulina	3, chá	2	1	2	1	2
	D 256	Murumuru	3	7	1	2	1	3	9	catolico	29	5	1, funcionário público		1	2	1,2,3	3	3	1	2	1		3	1	2	1	R$12,00		1	2	1	1		4	1							1	1	1	1	1	1	1
	D 257	Tiningu	2	4	2	2	2			católica	25	1	2		4	2	1,2,3	3	5	1	2	1		3	1	2.4	1	R$20,00		1	1	1	1		5	2	2	pccu	2		2	ótimo, muita demora	1	1	2	1	2	1	2
	D 258	Murumurutuba	3	4,9	1	2	2	3	9	católica	22	3	1, agricultor, autônomo		1	3	1,2,3	2	3	1	1	1		1.3	1	3	1	R$40,00		1	1	3, elétrica	1		4	2	1,5	extrair dente	2	UBS Tiningu	2	bom, demorado	2	1	1	1	1	1	1
	D 259	Tiningu		9	2	2	3	4	9	católica	18	1	2		1	2	1,2,3,4,5	1	5	1	2	1		3	1	2	1	R$ 20,00		1			1		4	1							1	1, benzedeira	2	1	1	1	1
	D 260	Tiningu		6	2	2	3	3	12	católica	28	1	2		1	3	1,2,3,4,5	1	5	1	2	1		3	1	2	1	R$30,00		1	1	1	1		4	1	1	pccu	1	UBS Tiningu	1	muito bom	2	2	1	2	2	2	2
	D 261	Tiningu	3	4,9	1	2	2	3	12	católica	20	3	2		1	3	1,2,3,4,5	2	3	1	1	1		1.3	1	4	1	R$20,00		1	1	3, elétrica	5		2								2	1, chá	2	2	2	2	2
	D 262	Tiningu	5	4,9	1	2	2	4	5	católica	43	3	1,agricultor. autônomo		1	3	1,2,3,4,5	2	3	1	2	1		1.3	1	4	1	R$40,00		1	1	3, elétrica	1		4	2							2	2	2	2	2	2	2
	D 263	Tiningu	5	4,9	2	2	2	1	8	Católica	40	3	1, agricultora, autônoma		1	3	1,2,3,4,5	2	3	1	2	1		1.3	1	4	1	1, R$ 40		1	3, doutor, dentista	1	1		1	2							2	2	1	2	2	2	2
	D 264	Tiningu	5	4,9,12	2	2	2	4		evangélico	72		2		1		1	2	5	4	1	1		3	1	4	1	R$50,00		1	1	3, equatorial	1		4	1	1	inflamação no pulmão	1	UBS Tiningú, Santarém	1	otimo	2	1, chá	2	2	2	2	2
	D 265	Tiningu	4	1,3,8	2	2	3	3			17				1	3	1,2,3	2	5	4	2	1				2				1	1	1	1		4	1	1,4		2						1	2	1	2	1
	D 266	Tiningu	4	4,9	1	4	2	3	15	católica	39	3	1, ajudante de pedreiro		1	3	1,2,3	2	3	2	2	1		3	1	5, a pé	3	R$ 12,00		1	1	3, equatorial	1		5	1	1	para saber se está bem	1		1	positivo	2	1, chá	2	2	2	2	2
	D 267	Tiningu	5	1,2,3,4,5,7,9,10	1	2	2	2	21	assembleia de Deus	39	4	1, pedreiro		1	3	2,3	2	5	4	1	1		3	1	4	1	R$20,00		1	1	3, equatorial	1		3	1	1,2,5		1	Santarém	1	muito bom	2	1	2	2	2	2	2
	D 268	Tiningu	4	9,10	2	2	1	3	9	católica	48	2	1, do lar		1	3	1,2,3	2	5	1	2	1		3	1	1.2	2	R$12,00		1	1	3,equatorial	1		4	2	1	fazer exames	1	UBS Tiningu	1	bom	2	1, ervas e chas	2	2	1	2	1
	D 269	Tiningu	4	4,9	2	2	2	2	15	católica	33	2	2		1	4	1,2,3	2	3	1	2	1		3	1	2	2	R$24,00		1	1	1	1			1	1		1		1		2	2	2	2	2	2	2
	D 270	Tiningu	4	1,3,8	2	2	1	3	5	católica		3	1, manicure e vendedora		1	2	2,3	1	1	1	2	1		2.3	1	2	1			1	1	1	1		4	1	2	pccu	1		2	muito bom	2	2	2	1	1	2	2
	D 271	Tiningu	7	4,9	1	5	2	4	7	evangélica	74	4	1, agricultor		1	3	ambos	2	3	2	1	1		3	1	2	1			1	1	3, equatorial	1		4	2					1	pontos positivos	2	1,chá	2	2	2	2	1
	D 272	Tiningu	7	1,2,3	1	4	1	4	7	nenhum	26	3	2		1	3	1	2	3	2	2	1		3	1	2	2	R$24,00		1	1	3, equatorial	1		3								1, diclofenaco	1, ervas	2	2	1	2	1
	D 273	Tiningu	6	9,12	2	5	2	1		evangélica	66	3	2		1	3	cadeira, mesa	2	3	2	2	1		3	3	2	4	R$0,00		1	1	3, equatorial	1		2								2	1, chá	2	2	2	2	2
	D274	Tiningu	7	4,9	2	2	2	2	5	evangélica	42	4	1, artesanato		1	3	ambos	2	3	2	1	1		3	1	2	1	R$24,00		1	1	3, equatorial	1		5	1	2	pccu	1		1	pontos positivos	2	1, chá	1	2	2	2	2
	D 275	Tiningu	3	4,9	2	4	2	4		católica	24	2	1, manicure		1	2	cama, comodos	1	1	2	2	1		2	1	2	1	R$ 24,00		2	1	3, equatorial	1		5	1	2	Pccu	1	upa	1	pontos positivos	2	1, chá	2	2	2	2	2
	D 276	Tiningu	2	4	1	2	2	3	8	católica	40	3	1, autônomo		1	3	3	2	3	3	1	1		3	1	4	4	R$100,00		1	1, enfermeiro	3, equatorial	1		5	2							2	1, chá	2	2	1	2	1
	D 277	Tiningu	3	4,9	1	2	2	2	7	católica	33	3	1,autônomo		1	3	ambos	2	3	2	2	1		3	1	4	4	R$100,00		1	1, enfermeiro	3, equatorial	1		4	2							2	1,chá	2	2	2	2	2
	D 278	Tiningu	3	2,3	1	2	1	4	14	evangélica	32	3	1,padeiro		1	3	3	2	3	1	1	1		3	2	3	1	R$20,00		1	1,enfermeiro	3,equatorial	1		5	2							2	1,chá	2	2	2	2	2
	D279	Tiningu	6	4,6	1	4	2	3	8	católica	19	4	1, agricultor		1	3	3	2	1	2	1	1		3	1	2	2	R$6,50		1	1,enfermeiro	3,equatorial	1		4	2							2	1,chá	2	2	2	2	2
	D 280	Tiningu	2	4	2	2	2	2	5	evangélica	58	3	2		1	3	1,2,3	2	3	1	1	1		3	1	2.4	1	R$12,00		1	1,todos	3,equatorial	1		4	1	1	problemas de saude	1		1	otimo		2	1	2	2	2	2
	D 281	Tiningu	5	4,9	2	2	2	2	3	evangélica	42	2	1,pescadora		1	3	1,2,3	2	1	1	2	1		3	1	2	4	R$24,00		1	1, medico, enfermeira	3, equatorial	1		4	1	2	pccu	1		1	foi bom	2	2	2	2	2	2	2
	D 282	Tiningu	4	4,9,12	2	2	2	2	5	católica	52	3	2		1	3	1,2,3	2	3	1	1	1		3	1	2	1	R$12,00		1	1,todos	3,equatorial	1		5	2							2	1,chá	1	2	1	2	1
	D 283	Tiningu	8	1,2,3,6,10	1	2	1	3	14	católica	19	3	1,autônomo		1	2	2,3,4	2	1	1	1	1		2	1	2	1	R$12,00		1	1,todos	3,equatorial	1		4	2							2	1,chás e ervas	2	1	1	2	1
	D 284	Tiningu	6	1,2,3	2	2	1	3	14	católica	18	4	2		1	3	1,2,3	2	1	1	2	1		3	1	4	2	R$50,00		1	1,todos	3, equatorial	1		3	1	1,2,5	problemas no estômago	1		1	bom	2	2	1	1	1	1	2
	D 285	Tiningu	5	4,12	1	2	2	3	10	católica	58	3	1,rural		4	3	1,2,3	2	3	1	2	1		3	1	2	1	R$12,00		1	1,medico, enfermeiro, tecnico	3,equatorial	1		4	2							2	1, chás e ervas	2	2	1	2	1
	D 286	Tiningu	3	3,9	2	2	1	3	11	católica	30	2	2		1	3	1,2,3	2	3	1	1	1		2	1	2	1	R$ 12,00		1	1,todos	3,equatorial	1		4	2							2	1,chás e ervas	1	2	1	2	1
	D 287	Tiningu	sozinho		1	2	1	3	10	evangélica	50	1	1,autônomo		1	3	1,2,3	2	1.3	1	2	1		3	1	2	1	R$12,00		1	1, médicos e enfermeiro	3, equatorial	1		3	1	1	pressão	1		1	médico atencioso	1, losartana	1, chás e ervas	2	2	1	2	2
	D 288	Tiningu	sozinho		1	2	1	2	5	católica	68	3	2		1	3	1,2,3,4	2	3	1	1	1		3	1	2	1	R$12,00		1	1,todos	3,equatorial	1		4	1	1	coração	1	cidade	1	maravilhoso	1	2	1	2	1	2	2
	D 289	Tiningu	2	3,9	2	2	1	2	15	evangélica	40	3	2		1	2	1,2,3,4	2	3	2	2	2		3	1	2	2	R$12,00		1	1,medico, enfermeira	3,equatorial	1		4	2							2	2	2	2	2	2	2
	D 290	Tiningu	3	4,9	2	2	2	3	16	evangélica	30	5	2		2	2	1,2,3,4	2	3	2	2	1		3	1	2	1	R$12,00		1	1,medico e enfermeira	3, consecionaria	1		4	2							2	2	2	2	2	2	2
	D 291	Tiningu	3	2,3,9	1	2	2	3	14	evangélica	39	5	1,eletricista		1	5,nascente	1,2,3	2	3	2	1	1		3		2	1	R$12,00		1	1,medico e enfermeira	3, comsecionaria	1		4	2							2	2	2	2	2	2	2
	D 292	Tiningu	5	1,2,3	1	2	1	3	19	cristão		3	2		1	4	1,2,3	2	1	2	2	1		3	1	2	5			1	1,enfermeiro	1	1		4	2							2	1,capim santo	2	2	2	2	2
	D 293	Tiningu	5	8	1	2	1	3	16	evangélica	21	4	2		1	5,nascente	1,2,3	2	3	2	1	1		3	1	2	1			1	1,medico e enfermeira	3, consecionaria	1		4	2							2	2	2	2	2	2	2
	D 294	Tiningu	5	4,9	2	2	2	2	6	evangélica	49	3	2		1			2		2	1	1		3	1	2	1	R$12,00		1	1, medico e enfermeira	1	1		5	1	2	rotina	1		1	positivos	2	2	2	2	1	2	2
	D 295	Tiningu	4	4,9	2	2	2	3	15	evangélica	32	5	1, acs		1	5,nascente	1,2,3	2	3	2	2	1		3	1	2.4	1	R$12,00		1	1,todos	3,consecionaria	1		4	2								2	1	1	1	2	1
	D 296	Tiningu	3	4,9	2	2	2	3	17	evangélica	40	4	2		1	4	1,2,3	2	3	2	1	1		3	1	2,4,5 ambulancia	1	R$12,00		1	1, enfermeiro	3, consecionaria	1		4	1	1	rotina	1		1	positivo	1, carvedilol e aas	2	1	2	2	2	2
	D 297	Tiningu	3	2,3	2	2	1	3	15	evangélica	19	4	2		4	5, nascente	2,3,5	1	1	4	2	2		3	1	2	1	R$12,00		1	1,enfermeiro		1		4	1	1	rotina	1		1	muito eficiente	2	1, chás e ervas	1	2	2	2	2
	D 298	Tiningu	5	4,9	1	2	2	3	13	evangélica	36	2	1, pedreiro		1	3	1,2,3	2	3	1	2	1		3	1	5, a pé	4	R$ 24,00		1	1	3, equatorial	1		4	1	2	rotina	1			rápido e bom	2	2	2	1	2	2	2
	D 299	Tiningu	2	4	2	4	2	2	1	católica	68	2	2		4	3	1,2,3,4	2	3	1	1	1		3	1	a pé	4	R$24,00		1	1	1	1		5	1	1	diabetes, pressão	1		2	bom	1, losartana	1	2	2	1	2	2
	D 300	Tiningu	3	9	2	2	3	2	6	católica	52	1	2		1	3	1,3,4	2	3	1	2	1		3	1	a pé	4	R$24,00		1	1	1	1		5	1	1	rotina	1		2	bom	2	1	2	2	1	2	2
	D 301	Tiningu	3	4,9	1	2	2	4	14	evangélica	27	4	1, vidraçeiro		1	3	1,2,3	2	3	1	2	1		1.3	1	2.4	1			1	1	1	1		4	1	1	dengue	2	UPA	1	bom, rápido	2	2	2	2	2	2	2
	D 302	Tiningu	3	4,9	2	2	2	3	14	evangélica	25	4	2		1	2	1,2,3	2	3	1	2	1		1.3	1	2.4	1	R$11,00		1	1,todos	3,equatorial	1		4	1	1	SOP	1		1	bom	2	1,chá	2	2	2	2	2
	D 303	Tiningu	5	4,9	2	2	2	4	14	evangélica	29	2	2		1	3	1,3	2	3	1	2	1		3	1	5, a pé	4	R$24,00		1	1,todos	3,equatorial	1		5	2	1,2	consulta particular	1		1	bom	1,tropinal	2	1	2	1	2	2
	D 304	Tiningu	3	4,9	1	2	2	2	5	católica	45	3	1,comerciante		1	3	1,2,3,4	2	1	1	2	1		3	1	4	2	R$300,00		1	1	1	1		5	2								1	2	2	1	2	2
	D 305	Tiningu	4	4,9	2	2	2	2	5	católica	69	2	2		1	3	1,2,3	2	3	1	2	1		3	1	a pé	4			1	1	3,equatorial	1		5	2								1	2	1	1	2	2
	D 306	Tiningu	3	1,3	1	2	1	3	14	umbanda	22	3	2		1	3	1,3,4	2	3	1	2	1		3	1	a pé	2	R$24,00		1	1	1	1		5	2								2	1	1	1	2	2
	D 307	Tiningu	3	4,9	1	4	2	2		católica	21	3	1, ajudante de pedreiro		1	3	1,2,3	2	1	1	1	2		3	1	2	1			1	2	1	1		5	1	2	exame de saúde	1	UBS Tiningu	2	positivo	2	1, remedio	2	2	2	2	2
	D 308	Murumurutuba	5	4,6,9	1	2	2	3		evangélica		4	1,autônomo		4	3	1,2,3,4	2	3	2	1			3	1	3	1	R$7,00		1	2	1	1		4	1	1		1		2	otimo	2	2	2	2			2
	D309	Tiningu	5	1,2,3,10	1	2	1	3		católica	52	2	1,lavrador		1	3	1,2,3,4	2	3	1	2	1		3	1	2	4	R$12,00		1	1	1	2		5	1	3	por causa do tendão do pé	1	comunidade de Santa Clara	1	pontos positivos	2	1,chá	2	2	2	2	2
	D 310	Tiningu	3	9,12	1	2	1	1		católica	76	3	2		4	2	2,3	2	3	1	2	2		3	1	2	2			1	1	1	1		4	1	1	coração	1	Santarém	2	positivos	1, para o coração e pressão	2	2	2	2	2	2
	D 311	Tiningu	5	2,3,9	1	2	2	2		católica	40		1,agricultor		1	3	1,3,5	2	3	1	2	1		3	1	2	4			1	1	1	1		5	2								1,chá	2	2	2	2	2
	D 312	Tiningu	2	3,9	2	2	3	3		católica	66	3	2		1	3	1,3	2	3	1	2	1		3	1	2	4			1	1	1	1		4	2								1,chá	2	2	1	2	2
	D 313	Tiningu		1,2,3	1	2	2	3			19		2		1	3	1,3	2	3	1	1	1		3	1	3	1			1	1	1	1		5	2								1,chá	2	2	2	2	1
	D 314	Tiningu	5	4,9, 12	2	2	2	2		católica	50		2		1	2	1,2,3,4	1	3	1	2	1		3	1	2	3			1	1	1	1		5	2							2	1,chá, xarope	2	2	2	2	2
	D 315	Tiningu	2	4	1	4	2	1	3	Católico	64	3	Pescador		4	5	1,2,3,4	1	1	1	1	1		3	1	2	1	1, R$12		1	3, dentista, etc	3, equatorial	1		1	1	2	Vacinação	1		1	Foi bom	3, losartana	3, chá de ervas	2	1	2	2	2
	D 316	Tiningu	3	9	1	2	1	1	5	Católico	69	4	2		1	5	2,3	2	1	1	2	1		3	1	2	1	1, R$12		1	3, enfermeiro, etc	3, equatorial	3, celular		1	2							2	3, chá de ervas	2	2	1	2	2
	D 317	Tiningu	3	2,9	1	2	1	3	14	católica	36	1	1,pescador		1	5,encanação	1,2,3	2	1	1	2	1		3	1	2	1	R$12,00		1	3, enfermeira etc	3,equatorial	2		5	2							2	1,chá de ervas	2	2	2	2	2
	D 318	Tiningu	2	9	2	2	1	3	14	católica	32	3	1, servente escolar		1	5	1,2,3	2	1	1	2	1		3	1	2	1	R$12,00		1	3,enfermeira etc	3,equatorial	1		4	1	2	pccu	1		2	bom	2	2	2	2	1	2	2
	D 319	Tiningu	1		2	4	1	2	2	católica	81	3	2		6		1,2,3	2	1	1	1	1		3	1	2	1	R$12,00		1	3,medico etc	3, equatorial	2		4	1	2	exame	1		2	bom	1,losartana	1,cha	1	2	1	2	1
	D 320	Tiningu	2	4	1	4	2	2	4	católica	56	1	1,pescador		1	5,encanada	1,2,3	2	1	1	2	1		3	1	2	1	R$12,00		1	3,enfermeira etc	3, equatorial	1		5	1	2	febre alta	1		2	bom	2	1,chá	2	2	2	2	2
	D 321	Tiningu	2	4	2	2	2	2	5	católica	53	1	1,pescadora		1	5, encanada	1,2,3,4	2	1	1	2	1		3	1	2	1	R$12,00		1	3,enfermeira etc	3,equatorial	1		5	2			1		2	bom	2	1,chá	1	2	1	2	1
	D 322	Tiningu	2	4	2	2	2	2	3	Evangélica	72	3	1, faz farinha, doces, etc		1	5,encanada	1,2,3,4	2	1	1	1	1		3	1	2	1	R$12,00		1	3,enfermeira etc	3 equatorial	1		5	1	2	medição de pressão arterial	1		2	não tive pontos negativos	2	1,chá	2	2	2	2	2
	D 323	Tiningu	2	4	1	2	2	2	2	católica	82	3	1,pescador		1	5,encanada	1,2,3,4	2	1	1	1	1		3	1	2	1	R$12,00		1	3,medico etc	3, equatorial	1		4	1	1	dores	2	Regional	2	bom	2	1,chá	2	2	2	2	1
	D 324	Tiningú	4	4,9	1	2	2	1	5	Evangélico	51	3	2		4	3	2,3	2	1	2	2	2		3	1	2	4	3, R$ 15		1	3, enfermeiro, médico	3, celpa	1		2	1	1,2,4	Dores nos ossos e quadro de depressão	1	Caps	1	Ótimo	3, carbolítio	2	2	2	1	2	1
	D 325	Tiningú	2	4	2	2	2	2	11	Evangélica	20	2	2		1	4	1,2,3	2	1	1	2	1		3	3	2.4	3			1	3, enfermeiros	3, celpa	1		1	1	2	Pré-natal	1	Biosan diagnósticos	2			2	2	2	1	2	2
	D 326	Tiningu	4	1,3,13	2	2	1	3	12	Católica	44	1	2		1	4	2	2	2	1	2	1		3	1	2	4			1	3, enfermeiros e médicos	3, celpa	1		1	1	5	Implantação no dente	1	Santarém	1	Ótimo	2	2	2	2	1	2	1
	D 327	Tiningu	3	4,9	1	1	3	2	14	Católico	29	7	2		1	3	2,3	2	1	1	2	1		3	1	2	1			1	3, enfermeiros e médicos	3, celpa	1		1	1	1	Acidente de moto	1	UPA	1	Ótimo	2	2	2	2	2	2	2
	D 328	Tiningu	2	4	1	1	2	2	14	Católico	28	3	3, autônomo		1	3	1,2,3	2	1	1	2	1		3	1	2.4	1			1	3, enfermeiros e médicos	1	1		1	2							2	2	2	2	1	2	1
	D 329	Tiningu	3	4,9	2	2	2	2	13	Evangélica	22	3	2		1	2	1,2	2	1	1	2	1		3	1	2.4	2	3, R$20		1	2	1	1		1	2								2	2	2	1	1	2
	D 330	Tiningu	3	4,9	1	5	2	2	11	Evangélico	29	2	3, autônomo		1	2	2,3	2	3	1	2	1		3	1	2.4	4	3, R$20		1	2	3, equatorial	1		1	1	1,2	Ultrassom abdome total	2	Clínica Biosan	1	Ótimo	2	2	2	2	1	2	2
	D 331	Tiningú	5	4,9	1	2	2	3	7	Evangélico	60	7	3, roça		1	4	2,3	2	1	1	2	1		3	1	2	4	3, R$20		1	3, enfermeiros	3, celpa	1		1	1	1	Se sentiu mal	2	Municipal de Belterra	1	Ótimo	2	2	1	1	1	2	1
	D 332	Tiningú	5	4,9	2	2	2	2	11	Evangélica	39	3	2		1	4	2,3	2	1	1	2	1		3	1	3	2			1	3, enfermeiros e médicos	3, celpa	1		2	1	1	Pegar receita	1	No caps	1	Ótimo	3, Carbolítio	2	2	2	1	2	2
	D 333	Tiningu	2	3,9	2	4	3	3		Católica	60	2	3, doméstica		1	3	1,2,3	2	5		2	1		3	1	2	1	1, R$12		1	3, médico	3, equatorial	1		3	2							2	3, chás	1	2	1	2	2
	D334	Tiningu		1		7	1			Católico	20	1	3, costureira		3	3	1		1		2	1		1	1	4	1	1, R$12		1	2		2		1	2							2		2	2		2	2
	D 335	Tiningu		6	2		3			Católica	20	5	2		2	2		3		2	1	1		2	1	4	2			1	1	2	2		2	1	1,6		1		2		2		1	2	2	2	2
	D 336	Tiningu		1,7	2		2	2		Católica	20	5	2		1			1.2		1	1	1		1	1		1.2				2	2	2		1	2							1		1	2		2	1
	D 337	Tiningu	5	2,7,9,11,12	1	2	1	1		Católico	63	2	2		1	3	1,2,3,4	2	1	1	2	1		3	1	4	1	1, R$12		1	3, enfermeira, doutor, dentista	1	1		1	2							1	3, chas	2	2	2	2	2
	D 338	Tiningu	5	4,7,12	1	2	2	0		Católico	62		2		1	3	2,3,4	1	5	1	2	1		3	1	2	1	1, R$12		1	3, médico, enfermeira	3, equatorial	1		1	2							2	3, chás	2	2	1	2	2
	D 339	Tiningu	2	4	2	2	2	3		Evangélica	52	5	3, professora		1	3	1,2,3	2	1	1	2	1		3	1	4.5	1	1, R$12		1	3, médico, enfermeira e outros	3, equatorial	1			1	1	Alergia	1	UPA 24hs	2	Muito bom porque foi sanado meu problema, negativo a demora do atendimento	2		2	2	2	2	2
	D 340	Tiningu		2,7	2		3			Católica	19	5	2		2	2		2	1	1	1	1		3	1	3	2			1	2	1	2		3	2							2		1	2		1
	D 341	Tiningu	2	4	2	2	2	3	1	Católica	57	3	2		1	3	2,3,4	2	5	1	2	1		3		2	1	1, R$12		1	3, Doutor, enfermeira e técnico	3, equatorial	2		1	1	1,2,3,4,6	Problema Renal	1	Hospital	1	Pontos positivos	1	3, chás	2	2	1	2	1
	D 342	Tiningu		1,2	1	2	1	1	8	Católico	25	1	2		4	5	1,2,3	2	3	4	2	2		3	1	2	4	3, R$ 50		1	3, médico	3, hidroelétrica	1		1	1	1	Quebrei o braço por eu estar andando de moto	2	Municipal	1	Ponto positivo		3, chá e ervas	1	2	2	2	2
	D 343	Tiningú	4	4,9	1	2	2	0	2	Católico	52	2	2		4	4	1,2,3	2	3	4	2	2		3	1	2	4	3, R$30		1	3, enfermeira	3, hidroelétrica	1		1	1	1	Diabetes	1		1	Pontos positivos	3, Insulina	3, chá e ervas	1	2	1	2	1
	D 344	Tiningú		4,9	2	2	2		5	Católica	32	1	2		4	5	1,2,3	2	3	4	2	2		3	1	2	2	3, R$24		1	3, médico	3, hidroelétrica	1		1	1	2	PCCU	1		1	Pontos positivos	2	3, chá e ervas	2	2	1	2	1
	D 345	Tiningú	1	1,9,12	2	2	1	3	4	Católica	64	3	3, atividades de casa		1	2	1,2,3	2	3	4	1	1		3	1	2	3	3, R$440		1	3, médico	1	1		1	1	1,2	Problema na coluna	1		1	Pontos positivos	3, Losartana	3, chá e ervas	2	1	1	2	1
	D 346	Tiningu	6	4,9	1	2	2	1	30	Católico	64	3	2		1	3	1,2,3	2	3	1	2	1		3	1	3	1	1, R$12		1	3, técnica de enfermagem	1	1		1	1	2	Infecção urinária	2	Mojui dos campos	1	Pontos positivos	2	3, chá de ervas	2	2	2	2	2
	D 347	Tiningú	2	1	1	2	1	2	16	Católico	50	2	2		1	3	1,2,3,4	2	1	1	1	1		3	1	2	1	1, R$12		1	3, enfermeira	1	1		1	1	1	Dores no corpo	1		1	Pontos positivos	2	3, chá de ervas		2	2	2	2
	D 348	Tiningú	7	4,9	1	2	2	2	15	Evangélico	33	2	2		1	3	1,2,3,4	2	3	1	2	1		3	1	2	1	1, R$12		1	3, médico	1	1		2	1	1	Problema de coluna	1		1	Pontos negativos	2	3, chá de ervas	2	2	1	2	2
	D 349	Tiningu	2	4	2	4	2	2	11	Evangélica	57	3	2		1		1,2,3,4	2	1	1	2	1		3	1	2	1	1, R$ 24		1	3, enfermeira	1	1		1	1	1	Exames de rotina	2	Hospital Regional	1	Pontos positivos	2	3, chá de ervas	2	2	2	2	2
	D 350	Tiningu	6	2,3,4,9	1	2	2	3	2	Católico	35	3	3,serviços gerais		1	3	1,2,3	2	1	1	1	1		3	1	2	1	1, R$24		1	3, enfermeira, doutor	1	1		1	2							2	3, chá de ervas	2	2	2	2	2
	D 351	Tiningu	6		2	2	2	1	7	Católica	34	4	2		6, mista	5, nascente	1,2,3,4,5	2	1	1	2	1		3	1	4	2	2		1	1	1	1		2	1	1,4	trobose	1	Também foi a UPA	1	postivos tive uma boa atenção	3, vascular	1	2	2	1	1	1
	D 352	Tiningu	7	1,2,3,5,10	2	2	1	3		Católica	30	6	3, professora substituta		1	5, nascente	1,2,3,4	2	5	1	2	1		3	1	2	1	1, RS 12,00		1	1	3, elétrica	1		2	1	1,2,4,5	SOP (Sindrome do ovário polissistico), ansiedade	2	Consultório médico em Santarém	1	profissionais qualificados com ótimo atendimento	2	3, erva-cidreira, capim santo, hortelã, urubucaá, boldo, mastruz, etc.	1	2	1	2	1
	D 353	Tiningu	5	4,9	2	2	2	1	8	Católica	43	3	2		1	5, nascente	1,2,3,4	2	5	1	2	1		2	1	2	1	1, RS 24,00		1	3, médico e enfermeiro	3, elétrica	1		1	1	2	exames de rotina	1		1	muito bom		3, chás e ervas	1	2	1	2	1
	D 354	Tiningu	4	4,9	2	2	2	3	13	Católica	24	3	2		6, mista	5, nascente	1,2,3	2	5	2	2	2		3	1	2	1	1, RS 24,00		1	3, médico e enfermeiro	3, elétrica	1		1	1	2	dores no corpo exames de rotina	1	hospital	1	excelente	2	3, chás e ervas	1	2	1	2	1
	D 355	Tiningu	7	4,9,11,12	1	2	2	1	9	Católico	65	6	3, Agente de saúde		1	5, nascente/fonte	1,2,3,4	2	5	1	2	1		3	1	2.4	1	1, RS 12,00		1	1	3, equatorial	1		3	1	1,2	diabetes alta, febre, fraqueza e etc	1		1	muito bom, qualificado	3, insulina NPH, metformina, glibenclamida e insulina regular	3, erva cidreira capim santo, uruberaá, hortelã, marcela, arruda, etc	2	1	1	2	1
	D 356	Tiningu	5	1,2,3	2	2	2	2	14	Católica	20	3	2		1	5	1,2,3,4	1	4	1	2	1		3		2	1	1, R$ 24		1	1	1	1		1	1	5	Tratar os dentes	1		1	Foi bom	2	3, chás	1	1	1	2	1
	D 357	Tiningu	4	3,5,7	1	2	1	3	1	Católico	19	7	2		1	5	1,2,3	2	1	1	2	1		3	1	4	1			1	1	1	1		1	1	1	Sentindo muitas dores	1		2	muito bom	2	3, chás, cidreira, capim santo, etc	2	2	2	2	2
	D 358	Tiningu	5	4	2	2	2	2	10	Evangélica	30	4	2		1		1,2,3,4	2	5	1	1	1		1.3	1	4				1	3, enfermeira, clínico geral	1	1		2	1	1,2,5	Tratamento de mioma	1		1	Excelente atendimento	2	2	1	2	1	2	1
	D 359	Tiningu	6	4,9	1	2	2	2		Católico	38	3	3, na diária		1.4	5	1,2,3,4	2	5	1	2	1		3	1	4	1			1	3, médico, enfermeira, dentista	3, equatorial	1		1	1	1,5	Dor na coluna. Arrancar o dente	1		1	Ótimo atendimento	2	3, chá de casca de laranja	2	2	2	2	2
	D 360	Tiningu	3	4,9	2	2	2	2	11	Católica	32	3	3, secretária escolar		1	5, fonte	1,2,3	2	3	2	2	1		3	1	2	4	1, RS 26,00		1	3, enfermeiro, médico, tec. Enfermagem, ACS, dentista	3, equatorial	1		2	1	2	febre, dor de cabeça e dorno corpo	1		1	atendimento ótimo e sem nenhum ponto negativo	2	3, chás	2	2	1	2	2
	D 361	Tiningu	5	4,9,11,12	1	2	2	1	5	Católica	54	3	3, agricultura		1	5, fonte	1,2,3	2	1	2	2	1		3	1	2	1	1, RS 13,00		1	3, médico enfermeiro e dentista	3, equatorial	1		1	2							3, insulina	3, chás e ervas	2	2	1	2	2
	D 362	Tiningu	2	1	2	2	1	2	12	Católica	19	3	2		1	2	2,3	1	3	1	2	1		3	1	2	1	1, RS 4,50		1	3, médico, enfermeiras, tec. Enfermagem e dentista	3, usina	1		1	1	1	consulta	1		1	excelente sem pontos negativos	2	3, chá de capim santo	2	1	1	2	2
	D 363	Tiningu	3	4,9	1	2	2	3	13	Católica	28	3	3, pecuarista		1.4	5	1,2,3	2	3	2	2	2		3	1	2	2	1, RS 26,00		1	3, doutor, enfermeiras, tec. De enfermagem e dentista	3, usina	1		1	1	5	dor de dente	1		1	ótimo atendimento e sem pontos negativoss	2	3, chás e ervas	2	2	2	2	2
	D 364	Tiningu	5	12	1	2	1	1	4	Católica	55	3	3, agricultura		1	5, fonte	1,2,3,4	2	3		1	1		1.3	1	2	1	1, RS 13,00		1	3, médico, dentista, enfermeiras, téc. De enfermagem, ACS	3, usina	1		1	1	1	retorno com o médico	1		1	atenção e paciencia, nenhum ponto negativo	2	3, chás caseiros	1	2	1	2	1
	D 365	Tiningu	6	1,2,10	2	2	1	3	13	Católica	23	3	2		1	5, fonte	1,2,3,4	2	3	2	2	1		1.3	1	2	1	1, RS 13,00		1	3, médico, dentista, enfermeira e tec. De enfermagem	3, equatorial	1		1	1	2	para consultar	1		1	ótimo, todos pontos positivos, sem nenhum negativo	2	3, chás e ervas	2	2	1	2	2
	D 366	Tiningu	4	4,9,10	2	2	2	3	16	Católica	40	5	3, professora		1	5, fonte	1,2,3,4	2	3	1	2	1		1.3	1	2	1	1, RS 13,00		1	3, médico, enfermeira, dentista e tec. De enfermagem	3, equatorial	1		2	1	1	dores nas costas	1		1	o atendimento foi excelente porém não foram resolvidos todos os problemas	2	3, chás e ervas	2	2	1	2	2
	D 367	Tiningu	2	3	1	5	1	3	13	Católica	28	3	3, vigia		1	2	1,2,3	2	1	2	2	1		3	1	2	1	1, RS 14,00		1	2	3, equatorial	1		1	2							2	3, ervas	2	2	1	2	2
	D 368	Tiningu	6	4,5,7,9,10	1	2	2	3	13	Católica	24	7	3, pesca		1	5, fonte	1,2,3,4	2	3	1	1	1		1.3	1	1.2	2	1, RS 13,00		1	3, médico, enfemeiro, dentista, tec. De enfermagem	3, equatorial	1		1	1	2	injeção	1		1	ótimo e sem pontos negativos	2	3, chás e ervas	2	2	2	2	2
	D 369	Tiningu	5	1,2,3,8,10	1	2	1	1		Católica	46	4	3, agricultor		1	3	1,2,3,4,5	2	3	1	1	1		3	1	2	4	3, RS 24,00		1	3, enferiras, médico, tec. De enfermagem, dentista, ACS	3, hidrelétrica	1		1	1	2	corte no dedo	1		1	foi ótimo o atendimento	2	2	2	2	2	2	2
	D 370	Tiningu	3	4,9	1	2	2	2		Católica	67	4	2		1	3	1,2,3,4	2	3	1	1	1		3	1	4	2	2, RS 100,00		1	3, médico, dentista	3, equatorial	1			1	1	pedra no rim	2	UPA	1	ótimo, porém demorou muito	2	3, chás e benzedeiras	2	2	2	2	2
	D 371	Tiningu	3	4,9	2	2	2	3		Evangélica	34	1	3, merendeira		1	3	1,2,3,4	2	1	1	1	1		3	1	2	2	3, RS 25,00		1	3, médico, dentista	3, equatorial	1		1	2							2	3, chás e ervas	2	2	2	2	2
	D 372	Tiningu	6	1,2,9,10	1	2	1	3		Católica	32	7	3, agricultor		1	3	1,2,3,4	2	3	1	1	1		3	1	2	4	3, RS 24,00		1	3, médico, dentista	3, equatorial	1		1	1	5	restauração no dente	1		1	bom demais	2	3, chás	2	2	2	2	2
	D 373	Tiningu	4	4,9	1	2	2	1		Evangélica	57	1	3, pedreiro		1	3	1,2,3,4	2	1	1	1	1		3	1	2	2	3, RS 24,00		1	3, médico, dentista	3, elétrica	1		1	1	1	diabético	1		1	foi ótimo	3, para diabetes	3, chás	1	2	2	2	2
	D 374	Tiningu	3	4,9	2	2	2	3	17	Evangélica	54	5	3, professora		1	3	1,2,3,4,5	2	1	1	1	1		3	1	3	1	3, RS 200,00		1	3, dentista, enfermeiro, médico	3, equatorial	1		1	1	1	nódulo no rim	2	Santarém	1	bom, não teve pontos negativos	3, plenance, Bart H	3, chás	2	2	2	2	2
	D 375	Tiningu	5	1,2,3	1	2	2	2	11	Evangélica	24	2	3, motorista de caminhão		1	3	1,2,3	2	1	1	1	1		3	1	2.4	2	2, RS 500,00		1	3, médico, dentista	3, rede de distribuição	1		1	2							2	2	2	2	2	2	2
	D 376	Tiningu	3	3	2	2	2	3	18	Católica	18	7	2		1	5	5	2	3	1	1	1		3		4	1			1	1	1	1			1	1	para tomar vacina	1		1	bom	2	3, chás e ervas	2	2	2	2	2
	D 377	Tiningu	2	9	2	2	1	2		Evangélica	36	4	3, auxiliar administrativa		1	3	1,2,3	2	3	1	2	1		3	1	2	1	3, RS 24,00		1	3, enfermeira, tec. De enfermagem, médica, dentista, ACS	3, hidrelétrica	1		1	2			2		2		2	3, erva cidreira, capim santo	2	2	2	2	2
	D 378	Murumurutuba	2	9	1	2	1	2	12	Católica	47	4	3, cobrador e pescador		1	2	1,2,3	3	5	1	1	1		3	1	2	1	1, RS 14,00		1	2	1	1		1	2							2	3, chás	2	2	2	2	2
	D 379	Murumuru	3	1	2	2	1	3	12	Católica	29	2	2		1	4	1,2,3	1	5	1		1		2	1	2	1	R$4,50		1		3,equatorial	1		1	1	2	coleta de PCCU	2	UBS Maicá	1	positivo	3,anticoncepcional	2	1	1	1	1	1
	D 380	Bom Jardim	8	4,9	2	4	2	2	9	Católica	35	7	2		1	2	1	2	1	4	1	1		3	1	2	2			1	1, médico	3,equatorial	1		1	1	1	Dor no estômago	1		1	positivo	3, losartana	3, capim santo	2	2	2	2	2
	D 381	Bom Jardim	8	4,9	1	4	2	2	9	Católico	18	7	3, agricultor		1	2	2	2	1	4	1	1		3	1	2	2			1	2	1	1		1	1	2	Dor forte na cabeça	1		1	positivo	2	2	2	2	2	2	2
	D 382	Bom Jardim	4	1,3,10	1	1	2	3	12	Evangélico	26	4	1		4	3	2,3	2	5		1	1		3	1	2	1	R$ 9,00		1	2	3,equatorial	1		1	1	1	Problema na coluna	2	Santarém	1	Bom	2	2	2	2	1	2	2
	D 383	Bom Jardim	1		2	2	2	2	8	Cristã	45	3	2		1.4	3	1,2,3	2	5		1	1		3	1	2	1	R$ 9,00		1	2	3,equatorial	1		1	1	1,3		2	Santarém	1	bom	3, Cloridrato de amitriptilina e cloridrato ciclobenzaprina	1	1	2	1	1	2
	D 384	Bom Jardim	4	4,9,12	2	2	2	3	12	Católica	73	3	2		4	3	1,2,3,4	2	5	4	1	2		3	1	2	2	0		1	2	3,equatorial	3, telefone rural		1	1	1	Hipertensão, coluna	2	Jacamin	1	achou bom	3, para colesterol	3, chá de folha de caju	2	1	1	2	2
	D 385	Bom Jardim	3	4,9	2	4	2	3	11	Católica	23	4	2		4	3	2,3	2	1	4	1	2		3	1	2	1			1	2	3,equatorial	1		1	2							3, anticoncepcional	2	2	1	1	1	1
	D 386	Bom Jardim	8	4,9,12	2	2	2			Católica	41	3	3, agricultora		1	3	1,2,3	2	3	4	1	2		3	1	2	4	R$ 9,00		1	2	3,equatorial	1		1	2							3, anticoncepcional	3, chá de boldo	2	2	2	2	1
	D 387	Bom Jardim	3	7,9	2	2	2	3	12	Evangélica	23	4	2		1	3	1,2,3	2	1	4	1	2		3		2	4	R$ 9,00		1	2	3,equatorial	1		1	2							2	2	1	1	1	2	2
	D 388	Bom Jardim	2	9	2	2	2	3	12	Católico	23	3	2		1	3		2	5	1	2	1		3	1	2	2	R$ 9,00		1	2	2	2		2	1	1	Dores no corpo	2	UPA	1		2	2	1	2	1	2	1
	D 389	Bom Jardim	7	1,3,10	1	2	2	3	12	Católica	19	2	3, ajudante de pedreiro		1	2	1,2,3	2	1	4	1	2		3	1	2	1	R$ 9,00		1	2	3,equatorial	1		1	1	2	Doença	2	Posto de saúde	1	bom	2	2	2	2	2	2	2
	D 390	Bom Jardim	2	4	2	2	2	2	7	Evangélica	58	2	2		1	3	2,3	2	5	1	2	1		3	1	2	1	R$ 4,50		1	2	3,equatorial	1		1	1	1	Por causa do cigarro	2	Com. Jacamin	1	bom	3, antihipertensivo	3, cidreira, crajiru, folha de abacate	1	2	1	1	1
	D 391	Bom Jardim	2	3	2	2	1	1		Católica	68	7	2		2	3	1,2,3,4	2	3	1	2	1		3	1	2	1	R$ 4,50		1	2	3,equatorial	2		1	1	1	Pressão alta	2	Com. Jacamin	2	receberam bem	1	3, cidreira, mangarataia	2	2	2	2	2
	D 392	Bom Jardim	3	2,9	1	2	1	3	12	Católico	42	7	3, motorista		1	3	2	2	3	1	2	1		3	1	2.4	1	R$ 4,50		1	2	3, equatorial	1		1	2							2	3, chá de erva doce	2	2	2	2	2
	D 393	Bom Jardim	4	2,3,9	1	2	2	4	17	Afrobrasileiro	42	4	3, escolar		1	3	1,2,3	2	5	1	2	1		3	1	2.4	1	R$ 4,50		1	2	3, equatorial	1		1	1	1	Diagnosticar doença	2	centro de saúde	1	bom	3, metformina	3, remédio caseiro, folha grossa	2	2	2	2	2
	D 394	Bom Jardim	3	2,8,9	1	2	1	2	9	Católico	47	1	3, pescador		3	3	1,2,4	2	3	1	1	2		3	1	2	1	R$ 4,50		1	2	3, equatorial	3, telefone		1	1	1	exame de rotina	2	Com. Jacamin	2	bom	2	3, cidreira e cumarú	2	2	2	2	2
	D 395	Bom Jardim	2	4	2	2	2	3		Católica	31	4	3, professora		1	3	1,2,3,4	2	3	1	2	1		3	1	2.4	1	R$ 4,50		1	2	3, equatorial	1		1	1	1	Ginecológico	2	Clínica	1	receberam bem	2	elixir paregórico, cidreira, capim-santo	2	1	2	2	2
	D 396	Bom Jardim	4	1,2,3	2	2	1	4	12	Católica	34	7	2		1	3	2,3,4	3	5	1	1	1		3	1	2	1	R$ 4,50		1	2	3, equatorial	1		1	1	1	gravidez	2	Santarém	1	ótimo	vitamina	boldo e hortelã	2	2	2	2	2
	D 397	Bom Jardim	2	4	2	2	2	3	12	evangélica	59	7	2		1	3	1,3	2	5	1	2	1		3	1	2.4	1	R$ 4,50		1	2	3, equatorial	1		1	1	1	passou mal do ouvido	2	Clínica	1	bom, receberam bem	Losartana e hidrocloritiazida	3, capim-santo, cidreira, boldo	2	1	2	2	2
	D 398	Bom Jardim	2	3,9	2	4	1	3	12	Católica	36	7	3, diarista		1	3	2,3	2	3	1	2	1		3	1	2	1	R$ 4,50		1	2	3, equatorial	1		1	2							2	3, elixir parigórico, saba de marajó	2	1	2	2	2
	D 399	Bom Jardim	3	1,2	1	2	1	4		Católica	20	7	2		1	3	2	2	3	1	2	1		3	1	2	1	R$ 4,50		1	2	3, equatorial	1		1	2							2	3,chá de palha de alho, carmilitana	2	2	2	2	2
	D 400	Bom Jardim	8	4,9	2	2	2	3	12	Evangélico	31	4	2		1	3	1,2	1	5	4	1	2		3	1	2	1	R$ 4,50		1	2	1	1		1	1	1	doenças	2	outro lugar	2	positivo	2	1	1	2	2	1	2
	D 401	Bom Jardim	2	4	1	2	2	4		Católico	23	4	2		1	3	1,2,3	2	1	4	1	1		3	1	2	1	R$ 4,50		1	2	1	1		1	2		nenhum	2		2	negativo	2	1	2	2	2	2	1
	D 402	Bom Jardim	4	4,9	2	2	2	3	12	Católico	23	4	2		4	3	1,2	2	5	4	1	2		3	2	2	1	R$ 4,50		1	2	1	1		1	1	1		2		2	positivo	2	1	1	2	1	2	2
	D 403	Bom Jardim	2	9	2	2	1	1		Católica	62	3	2		4	2	1,3	2	5	1	1	2		3	1	2	1	R$ 4,50		1	2	1	1		1	1	1		1			positivo	1	1	1	1	1	1	1
	D 404	Bom Jardim	2	2	1	4	1	3	12	Católico	18	4	2		1	2	1,2,3	2	4	1	1	2		3	1	2.4	1	R$ 4,50		1	2	1	1		1	1	1	Gripe	2		1	rápido e proativo	2	1	2	2	2	2	2
	D 405	Bom Jardim	2	9	2	2	2	2	9	Católica	28	4	2		1	2	1	1	1	1	2	2		3	1	2	1			1	2	1	1		1	1	1		2		2		2	1	2	2	2	2	2
	D 406	Bom Jardim	2	4	1	2	2	3	12		21	4	1		4	2	1	2	5	1	2	1		3	2	2	1	R$ 4,50		1	1	1	1		1	2			2		2	2	1	1	2	2	2	2	1
	D 407	Bom Jardim	2	9	2	2	2	3	12	Católica	56	4	2		1	2	1,2,3	2	5	1	2	2		3	1	2	2	R$ 4,50		1	2	1	1		1	2			2				2	1	2	1	1	2	2
	D 408	Bom Jardim	5	4,9	2	2	2	4		Evagélica	28	4	2		4	2	1,2,3	2	5	3	2	2		3	1	2	1	R$ 4,50		1	2	1	1		3	2			2		2	Positivo	2	1	2	2	1	2	2
	D 409	Bom Jardim	3	9	1	2	2	2	9	Católico	31	1	2		1	2	1	2	1	2	2	2		3	1	1	1			1	2	1	1		1	2			2		2		2	1	2	2	2	2	2
	D 410	Bom Jardim	3	1	1	4	2	2	9	Evangélico	19	2	3, agricultor		6, tijolo	5, encanada	1	2	1	4	1	1		3	1	2	2			1	1	1	1		1	1	5	restauração dos dentes	1		1	positivo	2	3, chá de ervas	2	2	1	2	2
	D 411	Bom Jardim	2	9	2	2	1	2	9	Católica	50	3	3, monitora		1	3	1,2,3	2	5	3	1	1		3	1	2	4			1	2	1	1		1	1	2	questão de saúde	1	Jacamim	1	bom	3, hipertensão	3, sumo de algodão roxo	2	2	1	2	2
	D 412	Bom Jardim	5	4,9	2	2	2	3	12	Católica	33	3	3, depilação		1	3	1,2,3	2	5	1	2	1		3	1	2	1	R$ 4,50		1	2	1	1		1	2							2	3, cidreira, alho	2	2	2	2	2
	D 413	Bom Jardim	3	1,9	2	2	2	3	12	Católica	53	3	3, agricultura familiar		1	3	1,2,3	2	5		1	1		3	1	2	1			1	2	1	1		1	1	2	preventivo	1	posto	1	otimo	2	3, cidreira	2	2	2	2	2
	D 414	Bom Jardim	7	1,4,6,9,10	2	2	2	4	16	Católica	29	5	3, professora		1	2	1,2,3,5	2	1	1	2	1		3	1	2	1	R$ 4,50		1	2	1	2		3	1	4,5	saúde	2	particular	1	rápido, mas caro	2	3, chá, banho, benzedeira	1	2	2	2	2
	D 415	Bom Jardim	7	2,3,4,9	2	2	2	3	12	Cristão	35	4	3, padeiro		1	2	1,2,3,4,5	2	1	1	2	1		3	1	2	4	R$ 180,00		1	2	3, equatorial	1		1	2							2	3, cidreira, erva	2	2	2	2	2
	D 416	Bom Jardim	10	4,9	2	2	2	4	15	Evangélica	40	3	2		1	3	1,2,3,5	2	5	1	2	1		3	1	2	2	R$ 120,00		1	2	3, equatorial	1		1	1	1	Doença	2	UPA	2	Não foi atendida	3, paracetamol	3, Cháde erva cidreira	2	1	1	2	2
	D 417	Bom Jardim	10	4,9	1	2	2	2	9	Evangélico	46	3	3, pedreiro		1	3	1,2,3,5	2	5	1	2	1		3	1	2	2	R$ 120,00		1	2	1	1		1	2							2	3, caseiro, cidreira	2	2	2	2	2
	D 418	Bom Jardim	5	4,8,9	2	2	2	4	16	Evangélica	36	5	3, professora		1.4	3	1,2,3,5	2.4	5	1	2	1		3	1	2	2	27		1	2	1	1		2	1	1,3,4	Cirurgia	1	Ptonto socorro municipal; Clínica UNIMED	1	PSM não foi solucionado, porém foi bom.	2	3, cidreira, folha grossa	2	2	1	2	1
	D 419	Bom Jardim	7	1,2,3	2	2	3	3	12	Católica	24	1	2		4	3	1,2,3,5	2	3	1	1	2		3	1	2	1	R$ 4,50		1	2	1	1		1	1	2,5	Gravidez	1	Jacamim	1	Atendimento foi bom, porém pré natal ficou distante as datas	2	3, chá de boldo e outros	2	2	1	2	2
	D 420	Bom Jardim	6	4,9	2	2	2	3	12	Católico	48	3	3, funcionário público		1	3	1,2,3,5	2	5	1	1	1		3	1	2	4	R$ 4,50		1	2	1	1		2	1	2	hipertensão	2	Jacamim	1	bom, mas não tinha medicamento	3, losartana	3, cidreira, capim santo	1	2	1	2	2
	D 421	Bom Jardim	6	1,2,3	1	2	1	4	12	Católico	20	4	3, monitor de informática		1	3	1,2,3,5	2	5	1	1	1		3	1	2	2	R$ 20,00		1	2	3, equatorial	1		1	1	1,4	dor, problemas psicológicos	1	UPA, UFOPA	1	UPA demora, UFOPA foi bom	3, clonazepam	3, chá e erva	1	2	1	2	1
	D 422	Bom Jardim	6	4,9	2	2	2	3	11	Católica	38	2	2		1	3	1,2,3,5	2	5	1	1	1		3	1	2	4	R$ 10,00		1	2	3, equatorial	1		3	1	1	problema de coluna	1	Posto de Saúde	1	Positivo, mas demora	3, paco	3, cidreira, hortelã	1	2	1	2	1
	D 423	Bom Jardim	3	4,9	1	2	2				50	2	3, agricultor		4	3	1,2,3	2	3	4	1	2		3	1	1	1			1			1		2	1	1,2,5	doenças	1	Jacamim	1		2	3, chás medicinais	1	1	1	2	1
	D 424	Bom Jardim	3	3	2	2	2	3	12	Católica	27	3	2		1	2	1,2,3	2	3	1	2	1		1.3	1	3	1			1	2	1	1		1	1	1	rotina	2	Santarém	2	bom, satisfatório	3, IUMI	3, capim santo	1	1	1	1	2
	D 425	Murumuru	3	9	1	5	2	1		Católico	87	3	2		1	3	1,2,3	2	5	1	2	1		3	1	2	2			1	3, médico	3, equatorial	1		1	1	1	AVC	2	Municipal STM	1	negativo	Remédio controlado	3, erva	2	1		2	1
	D 426	Murumuru	3	4,9	1	2	2	3	12	Católico	29	5	3, preparação de sucata		1	3	1,2,3	2	1	1	2	1		3	1	2.4	2	R$ 12,00		1	2	1	1		1	1	1,5	coluna	2	UBS	1	ótimo	2	3, cidreira, capim santo	2	2	2	2	2
	D 427	Murumuru	3	2,4,9	1	2	2	2	9	Católico	49	2	3, diarista		3	3	1,2,3	2	3	1	2	2		3	1	2.4	4	R$ 12,00		1	1	3, equatorial	1		1	2		hipertensão	2	tiningu	1		hidrocloritiazida	3, cidreira, capim santo	1	2	2	2	2
	D 428	Tiningu	4	1,3,4,5,6,8,9,10	1	2	2	3	12	Católico	40	4	3, vigia		1	3	1,2,3	2	1	2	2	2		1.3	1	2002-03-04	1			1	1	1	1		1	2							2	3, chá caseiro	1	2	2	2	2
	D 429	Tiningu	5	4,9	2	2	2	3	12	Católico	38	3	3, doméstica		1	3	1,2,3,5	2	1	4	1	1		2001-02-03	1	2.4	4			1	1	1	1		1	2								3, chá capim-santo, cidreira	1	1	2	2	2
	D 430	Tiningu	3	1,9,10,11,12	2	2	1	2	9	Católico	72	3	2		1	3	1,2,3,4	2	1	2	2	2		1.2	1	1,2,3,4	4			1	1	1	1		1	2			2		2		2	3, chá capim-santo, cidreira	1	2	1	1	2
	D 431	Tiningu	5	1,2,3	2	2	3			Católico	17	1	2		1	3	1,2,3	2	1	2	2	2		1.3	1	2.4	1			1	1	1	1		1	2							2	1	1	2	2	2	2
	D 432	Tiningu	4	4,9	1	2	2	3	12	Católico	51	4	3, ajudante de embarcação		1	3	1,2,3,4,5	2	1	2	1	1		2001-02-03	1	2,4,5 - moto e carro	1			1	1	1	1		1	2			2		2		2	1	1	2	2	2	2
	D 433	Tiningu	2	1,3,10	1	2	3	2	9	Católico	31	4	3, agricultor		1	3	1,2,3	2	1	2	1	2		1.3	1	2.4	1			1	1	1	1		1	2			2						2	2	2	2	2
	D 434	Bom Jardim	4	4,9	1	2	2	1		Evangélico	42	3	3, pedreiro		1.4	3	1,2,3	2	1	1	2	1		3	1	2	1	R$ 4,50		1	2	1	1		1	2							2	3, chá de mastrus	2	2	1	2	2
	D 435	Bom Jardim	0		2	2	1	3	12	Católico	60	3	3, zona rural		1.4	3	1,2,3,4	2	1	1	1	1		3	1	2	1	R$ 4,50		1	2	1	1		1	2							3, antialérgico	3, chá de capim santo e canela	2	2	2	2	2
	D 436	Bom Jardim	0		2	2	1	3	12	Católico	47	6	3, técnica de enfermagem		1	3	1,4	2	5	1	1	1		3	1	2	1	R$ 9,00		1	2	1	1		1	2							3, quetiapina	2	2	2	2	2	2
	D 437	Bom Jardim	3	4,9	1	2	2	4	15	Evangélico	39	3	3, autonomo		1.4	3	1,2,3,5	2	5	1	2	1		1.3	1	2.4	2	R$ 27,00		1	2	1	1		1	1	1,2,5	Emprego e ação na comunidade	1		1	fizeram exames, mas não entregaram ainda	2	3, chá de alho com limão, bezendeira	2	2	2	2	2
	D 438	Bom Jardim	2	4,8,11	1	2	2	3	12	Católico	23	4	3,seminfra		1	3	1,2,3,4,5	2	5	2	1	1		3	1	2	1	R$ 4,50		1	2	1	1		1	2			2				2	3, chá	1	2	1	2	2
	D 439	Bom Jardim	2	4	2	2	2	2	8	Evangélico	62	3	3, ACS		1	3	1,2,3	2	3	1	1	1		3	1	2	1	R$ 4,50		1	2	1	1		3	1	1	Gripe	2	UPA	2		1	3, chá de casca do cajueiro	2	1	1	1	1
	D 440	Bom Jardim	0		2	2	1	3	12	Católico	55	2	2		1.4	3	1,2,3	2	5	3	2	2		1.3	1	2	1	R$ 4,50		1	2	1	1		1	1	1	fazer hemograma	1		1		3, pressão	3, chá tradicional	2	2	1	2	2
	D 441	Bom Jardim	2	4	1	2	2	2	8	Católico	54	2	3, pescador		4	2.3	2,3	2	5	2	1	2		3	1	2	1	R$ 4,50		1	2	1	1		1	2							3, pressão	3, chá tradicional, casca de laranja, folha de goiabeira	2	2	1	2	2
	D 442	Bom Jardim	1		2	2	1	4	15	Evangélico	20	7	2		1	3	1,2,3,5	2	5	1	2	1		3	1	2	4	R$ 75,60		1	2	3, equatorial	1		1	1	1,2,4,5	Alergia	2	Cidade e comunidade próxima	1	ótimo	3, antialérgico e citalopram	3, medicina tradicional	1	2	1	2	2
	D 443	Bom Jardim	4	1	2	4	2	3	12	Católico	21	3	2		1	2	2,3	2	5	1	1	1		3	1	2	1	R$ 13,00		1	2	1	1			1	1,2	Gravidez	2	Mojuí dos campos	1	bom atendimento	2	3, chás	2	2	2	2	1
	D 444	Murumurutuba	6	2	1	2	2	1		Evangélico	40	3	3, construção civil		1	2	1,2,3,5 - cama, sofá	2	5		2	1		3	1	2	1	R$ 13,90		1	2	1	1		1	2							2	3,chás	2	2	2	2	2
	D 445	Pérola do Maicá	5	1,3,6	2	4	2	3	12	Católico	37	3	3, doméstica		1.4	2	1,2,3,4	1	5	2	2	2		2	1	2	1	R$ 9,00		1	2	1	1		1	2							2	3, chá de boldo, casca de laranja	2	2	1	1	2
	D 446	Pérola do Maicá	1		2	2	1	2	8	Católico	65	3	2		1	2	1,2,3,4,5 - ferro de passar roupa	1	3	1	2	1		3	1	2	2	passe livre		2	2	1	1		3	2							2	3, chá de erva cidreira	2	1	1	2	1
	D 447	Pérola do Maicá	5	9,11,12	2	4	1	2	9	Católico	56	3	2		1.4	2	1,2,3,4	1	5	2	2	2		2	1	2	4	R$ 9,00		1	2	1	1		1	1	1	Remoção de sinal	2	UBS Maicá		bom	2	3, erva cidreira, alecrim	2	2	2	2	2
	D 448	Pérola do Maicá	3	4,9	1	2	2	3	12	Ateu	37	6	3, microempreendedor		1	2	1,2,3,4,5 - máquina de lavar	1	5	2	2	1		2	1	4	2	R$ 100,00		2	2	1	1		1	1	1	Hipertensão	2	UPA	1	bom	1	3, cidreia	2	2	2	2	2
	D 449	Pérola do Maicá	4	4,9	2	2	2	4	15	Católico	29	4	3, manicure		1	3	1,2,3,4	1	1	1	2	1		2	1	5 - transporte por aplicativo	4	R$ 22,00		1	2	1	1		1	1	2	Problema de vista	2	UBS Livramento	1	ótimo	2, Olsar	3, chás e benzedeira	2	2	1	2	1
	D 450	Pérola do Maicá	9	4,9	1	2	2	3	12	Evangélico	38	4	3, serviços gerais		1	2	1,2,3	1	3	1	2	2		3	1	2,5 - moto,bicicleta	4	R$ 180,00		1	1	3, equatorial	1		2	2							2	3, chás	2	2	2	1	2
	D 451	Bom Jardim	6	9,11,12	2	2	1	2	8	Católico	69	4	2		1	3	1,2,3,4	1	5	1	2	1		3	1	2	2	passe livre		1	3, enfermeiro,médico,ACS,odontologo	3,equatorial	1		3	1	1	Virose	2	UPA	1	foi rápido	3,losartana	3,chá de cidreira e capim-santo	2	2	2	2	2
	D 452	Pérola do Maicá	4	1,4,9	1	2	2	3	12	Sem religião	30	3	3, técnica em prótese dentária		1	2	1,2,3	1	1	2	2	1		2	1	4	1	R$ 5,00		1	2	1	1		1	2							2	2	2	2	2	2	2
	D 452	Pérola do Maicá	4	1,4,9	2	4	2	4	14	Católico	32	4	3,vendedora		1	3	1,2,3	1	1	2	2	1		2	1	4	1			1	2	1	1		1	2							2	2	2	2	2	2	2
	D 454	Pérola do Maicá	9	4,9,11,12	2	2	2	3	12	Católico	64	3	2		1	3	1,2,3	1	1	2	2	1		2	1	2	1	R$ 4,50		1	2	1	1		3	1	1,2,3,5	Hipertensão, consultas de rotina	1		1	falta de remédios e demora	3,brasart bcc,rosuvastatina	3, chá de cidreira e capim cheiroso	2	2	1	2	2
	D 455	Pérola do Maicá	4	2	1	4	2	3	12	Católico	32	6	3,líder de lavanderia		1	3	1,2,3	1	1	1	2	1		3		4	4	R$ 150,00		2	2	1	1		1	1	1	Dor estomacal	2	UPA	1		2	2	1	1	2	2	2
	D 456	Pérola do Maicá	6	2	1	2	2	2	8	Sem religião	33	3	3,pedreiro		1	2	1,2,3,5	1	4	1	2	1		3		4	1			1	1	1	1		1	1	2	Dores nas costas	2	UPA	1	Gostou	2	2	1	2	2	2	2
	D 457	Pérola do Maicá	4	9	2	6	2	3	12	Católico	34	3	2		1	1	1,2,3	1	1	2	2	1		2	1	2	2	R$ 20,00		1	2	1	1		2	1	1,3	Hérnia de disco, menoupausa precoce	2	UBS Jacamim e Particular	2	Atendimento bom, mas demorado	2	3,chás,folha de graviola,leite de sucuba,unha de gato	1	1	1	1	2
	D 458	Pérola do Maicá	4	4,9	2	4	2	3	12	Católico	33	4	3,líder de vendas		1	2	1,2,3	1	1	2	2	1		2	1	2.4	4	R$ 50,00		1	2	1	1		3	1	1,5	dentista	2	UBS Aeroporto Velho	1	bom	2	2	2	2	2	2	2
	D 459	Pérola do Maicá	4	4,9	2	4	2	3	12	Católico	42	3	3,cuidadora		1	2	1,2,3	1		1	2	1		2	1	2	2	R$30,00		1	2	1	1		3	1	1	menopausa precoce	2	UBS Uruará	1	parcialmente resolvido, mas de díficil acesso	2	3,chás amora e cravo	2	2	1	2	2
	D 460	Pérola do Maicá	3	4,9	1	2	2	3	12	Evangélico	33	3	3,motorista		1	3	1,2,3	1	5	2	2	1		2	1	2	5	R$ 20,00		1	2	1	1		3	1	1	Dor abdominal	2	UPA	1	bom, mas fora da comunidade	3, cloridato de fenazopiridina	3,chás	1	2	1	2	1
	D 461	Pérola do Maicá	7	4,9,12	2	4	2	3	12	Católico	46	3	3,confeiteira		1	2	1,2,3,5 - caixa de som	1	1	2	2	1		2	1	2	5	R$ 20,00		1	2	1	1		1	2							2	3,chás	2	2	1	2	2
	D 462	Pérola do Maicá	7	9,12	2	4	1	2	7	Católico	56	4	2		1	2	1,2,3,4	1	3	1	2	1		2	1	5 - moto	4	R$ 30,00		1	2	1	1		3	1	1	consulta de rotina	2	Uruará	2	Muito bom, porém falta medicamento	3,diabetes e colesterol	1	2	1	1	2	1
	D 463	Pérola do Maicá	3		2	2	1	3	11	Católico	50	3	2		1	2	1,2,3,4	1	5	1	2	1		3	2	2	4	R$ 30,00		2	2	1	1		3	1	1	exame de rotina e PCCU	2	Uruará	1	teve um bom atendimento	2	2	1	2	2	2	2
	D 464	Pérola do Maicá	3	2,3	2	4	1	3	12	Católico	19	3	2		1	3	1,2,3	1	5	1	2	1		3	2	5 - andando	2	R$ 20,00		1	1	1	1		1	1	1	gastrite	1		2	bom	1	2	1	2	1	2	1
	D465	Pérola do Maicá	5	2,3,4,9	2	2	2	3	12	Evangélico	21	2	2		1	3	1,2,3,4	1	1	1	2	1		2	1	4	1			1	1	1	1		2	1	1	Dengue	2	UPA	2	razoável	2	2	1	2	1	1	1
	D 466	Pérola do Maicá	4	9	2	2	1	2	8	Católico	58	1	1		1	2	1,2,3,4	1	3	1	2	1		2	1	2	4			1	2	1	1		1	2			2		2	razoável	2	3,chás	2	2	1	2	1
	D 467	Pérola do Maicá	5	9,11,12	2	2	2	4	15	Evangélico	62	2	2		1	3	1,2,3	1	1	1	2	1		1	2	2	2			1	1	1	1		2	2			2	Uruará	2	nota 10	3,diabetes	1	2	2	2	2	2
	D 468	Pérola do Maicá	4	4,9	2	4	2	3	12	Católico	42	3	3,pescadora		1	3	1,2,3,5 - máquina de lavar	1	1	1	2	1		3	2	5 - táxi	2	R$ 20,00		1	1	1	1		1	1	1	Infecção urinária	2		1	Consulta atenciosa, remédio não resolveu	3,losartana	3,chá de cidreira	1	2	1	1	2
	D 469	Pérola do Maicá	3	4,9	2	4	2	3	12	Evangélico	37	4	3,babá		1	2	1,2,3,5 - máquina de lavar	1	1	1	2	1		2	1	4	1	R$ 20,00		1	2	2	1		1	2							2	2	1	1	1	1	2
	D 470	Pérola do Maicá	4	4,9	2	2	2	3	12	Católico	38	3	2		1	2	1,2,3,4,5 - celular	1	1	1	1	1		3	1	2	5	R$ 8,00		1	2	1	1		3	1	1	tontura, suspeita de colesterol alto	2	UBS Maicá	1	consulta atenciosa, porém alta demanda	2	3,chá de boldo	1	2	1	2	2
	D 471	Pérola do Maicá	3	3,7	2	4	1	3	11	Sem religião	16	3	2		1	2	1,2,3,4,5 - liquidificador	1	1	1	2	1		3	2	2	4	R$ 8,00		1	2	1	1		1	1	1	Dengue	2		1	atendimento rápido	2	3,hortelã	2	1	1	2	2
	D 472	Pérola do Maicá	3	9	2	1	2	3	12	Católico	52	4	3,frigorífico		1	2	1,2,3	1	5	1	2	1		2.3	1	2,5 - aplicativo,pé	5	R$ 18,00		2	2	1	1		1	1	1	Operação	2	Particular e HRBA	2	bom	2	3,chá de boldo e capim-santo	2	2	2	1	2
	D 473	Pérola do Maicá	3	9,12	2	4	1	2	9	Evangélico	71	4	3,lanchonete		1	2	1,2,3	1	1	1	2	1		2	1	2	4	passe livre		1	2	1	1		1	1	1	exames	2	UBS Aparecida	2	bom	2	2	2	2	1	2	1
	D 474	Pérola do Maicá	10	4,6,10	2	2	2	3	12	Católico	27	4	3,camareira		1	2	1,2,3	1	3	1	2	1		2	1	2,5 - a pé	1	R$ 9,00		1	1	1	1		1	1	5	extração de dente	1		2	bom	2	3,chá de capim-santo	1	1	1	2	1
	D 475	Pérola do Maicá	4	4,9	2	2	2	4	15	Católico	36	5	3,gestora escolar		1.4	2	1,2,3	2	5	1	2	1		2.3	1	4	1			1	2	1	1		1	1	1	crise de asma	2	UPA	2	bom	3,antialérgico	3,chá de capim-santo	2	2	2	2	2
	D 476	Saracura	5	4,9,12	2	2	2	1	5	Católico	52	3	3, agricultor		4	5, encanada da cidade	1, 2 , 3, 4	1	3	3	2	2		1		1, 4, 5, rabeta e bajara	3	3, R$ 300,00		1	2	1	1		1	2	1,3	dores na coluna e joelho	2	Particular	1	Positivo	1	3, chá de capim santo	1	1	1	1	1
	D 477	Saracura	2	9	2	4	1	1	6	Evangélico	84		2		4	5, filtro	1, 3	2	1	5, banheiro sanitario fora de casa	2	2		1		1		1, R$ 25,00		1	2	2	2		2	1	1	renovar receita	2	Manaus	1	atendimento rápido	1		2	2	1	2	2
	D 478	Saracura	2	4	1	2	2	0	0	Católico	75	5	3, pesca, capinação		5	4	1, 2, 3, 4	1, 2	5	1.2	2	1		1	2	1	2	3, R$ 70,00		1	2	1	1		1	2							1	2	2	2	2	2	2
	D 479	Saracura	5	4, 9, 12	2	2	2	0	0	Católico	65	4	2		5	5, encanada da cidade	1, 3	1, 2	2	1	2	1		1	2	1	2	2, R$ 36,00		1	2	1	2		3	1	1	acompanhamento de hipertensão ou diabetes	1	Posto de Fátima	1	bom	3, Sivastantina, Cloratiazida, Glicage	3, chá de cidreira	2	1	1	1	1
	D 480	Saracura	5	4, 9, 11	2	2	2	1	8	Católico	61	4	2		4	1	1, 2, 3, 4, 5, freezer	2	1	2	2	2		1	1	1	4	3, R$ 30,00		1	2	1	1		1	1	1,3	exame de rotina	1		1	Satisfeita	2	3, chá de hortelã	2	2	1	2	2
	D 481	Saracura	2	4	2	2	2	3	12	Católico	71	3	3, agricultor			1	1, 3, 4, 5, ventilador	1	1	2	2	1		1	1	1	4	3, R$ 40,00		1	2	1	2		3	1	2	Pccu	1		1	bom	1	3, erva cidreira	2	1	1	2	1
	D 482	Saracura	3	4, 9	2	2	2	2	12	Católico	38	2	3, educador alimentar		4	1	1, 2, 3	2	1, 3	2	2	2		1	2	1	5	3, R$ 30,00		1	2	1	1		1	1	2	Extração dentária	1		1	bom, mas demora no atendimentos	2	3, chás, pílulas	1	2	1	2	2
	D 483	Saracura	2	4	2	2	2	1	4	Católico	55	1	3, pesca		4	4	1, 2, 3	5, barco leva	1	1	2	2		1		1	4	3, R$ 100,00		1	2	2	2		1	1	1	dores na lombar	2	Santarém	2	excelente	2	3, chá caseiro	2	1	1	1	1
	D 484	Saracura	1	4	1	2	2	3	14	Católico	14	2	2		4	5	1, 2, 3	1	3	3	2	2		1	2	1	2	2, R$ 100,00		1	2	1	1		1	1	5	extração dentária	2	Santarém	2	muito bom	2	3, não lembra o nome	2	2	2	2	2
	D 485	Saracura	5	4, 9	2	2	2	3	16	Católico	35	3	3, agricultor		4	2	1, 2, 3	1	3	3	2	1		1	1	1	1	1, R$ 40,00		1	2	1	1		2	1	1	dores de cabeça	1		2	positivo	3, losartana	3, chá de folha de mamão e hortelã	1	2	1	1	2
	D 486	Saracura	3	4, 9	1	2	2	2	12	Católico	12	3	3, condutor de transporte escolar		4	2	1, 2, 3	1	5	1	2	1		1	1	1	4	3, R$ 120,00		1	2	2	1		1	1	1	psoriase	2	casa da mulher	2	positivo	3	3, chá amor crescido	1	2	2	2	2
	D 487	Saracura	3	4, 9	2	2	2	1	8	Católico	57	3	3, agricultor		4	5, encanada da cidade	1, 2, 3, 4, 5, filtro e wi-fi	5	5	5, banheiro de buraco	2	1		3	2	1	4	3, R$ 30,00		1	2	1	1		1	1	1	H. pylori	2	Santarém	1	demora no atendimento	2	3, espinheira santa, melão caetano	1	2	1	1	2
	D488	Saracura	5	4, 9	1	2	2	1	9	Católico	42	3	1		4	3	1, 2, 3	1	5	2	2	2		1	1	1	4	1, R$150		1	2	1	1		2	1	1	Dor na coluna	2	UBS Comunidade São Joaquim do Tapará	1	Bom	3, não sabe dizer	2	2	2	1	2	2
	D489	Saracura	6	1, 10	1	2	1	1	3	Católico	64	7	3, Roça		4	5, fonte	1, 2, 3, 5 caixa de som	1, 2	1	1	2	1		1		1	1	3, R$ 120		1	2	2	1		2	2								não informou	1	1	1	2	1
	D490	Saracura	2	4	2	2	2	1	9	Católico	70	4	2		4	4	1, 2, 3	1	3	1	2	1		1		1	2	3, R$ 120		1	2	1	1		2	1	2	Mamografia	2	Comunidade do Tapará Grande	1	bom	3, Losartana, Metformina, Sivastantina	3, chá de saratudo e gengibre	2	2	2	2	2
	D491	Saracura	4	4, 9	2	2	2	3	12	Católico	48	4	3, agente comunitária de saude		4	4	1, 2, 3	1	5	4	2	1		3	1	1	2	2, R$ 400		1	2	1	1		2	1	1	De rotina	2	Santarém	1	bom	3, anticoncepcional	3, Chá de chavo, amora, folha-de-louro	1	2	1	2	1
	D492	Saracura	1		1	5	1	1	NÃO INFORMADO	Evangélico	55	2	2		4	4	1, 3	1	1	2	2	2		1	1	5, rabeta	3	1, R$ 30		1	2	1	1		3	1	1, 3	Hernia de disco, cirurgia no joelho e inguinal	2	Santarém	1	bom	1, para pressão e colesterol (não lembra nome)	3, chá de ervas	2	1	1	1	2
	D493	Saracura	4	4, 9	2	2	2	3	NÃO INFORMADO	Católico	38	4	3, professora		4	4	1, 2, 3	1, 2	1, 3	3	2	2		1	3	1	4	2, R$ 150		1	2	1	1		3	1	1	Queimação no estômago e dor na lombar	1		2	ruim, tempo de espera	2	3, chá de boldo e saratudo	2	2	1	1	2
	D494	Saracura	2	12	2	2		1	8	Católico	53	3	2		4	1	1, 2, 3	2	5	2	2	1		1	1	1	4	3, R$ 100		1	1	1	1		3	1	1	Problema na articulação	1		1	Bom	2	3, chá de lixiparigó, arruda e erva cidreira	2	1	1	2	2
	D495	Saracura	4	4, 9, 12	2	2	2	2	NÃO INFORMADO	Católico	48	2	2		4	1	1, 2, 3	2	1, 3	1	2	1		1	1	1	2	2, R$ 150		1	2	1	2		2	1	1, 2	Consulta de rotina	1		1	bom	3, sinvastatina	3, puxadeira e chá	1	2	1	1	2
	D496	Saracura	3	4, 9	2	2	2	3	12	Católico	33	1	2		4	1	1, 3	1	1	3	2	2		1, 3	2	4	1	1, R$ 20		1	2	1	2		1	2							2	3, chá de camomila e cidreira	1	2	1	1	1
	D497	Saracura	4	4, 9	2	2	2	2	11	Católico	35		Não informado		1	1	1, 2, 3	2	1	3	2	1		3	1	1	1	1, R$ 40		1	1	1	1		1	1	1, 3, 4, 6	dor na cabeça e coluna	2	Comunidade do Tapará	1	bom	2	3, chá de camomila	1	2	1	2	1
	D498	Saracura	3	4, 9	2	2	2	3	12	Católico	51		2		5	4	1, 2, 3, 4	1	1	1	2	1		1, 3	1	1	1	1,R$ 50		1	2	1	2		1	1	1	Dor no quadril e pernas	2	santarém	1	bom	3, losartana	3, chá de cidreira e camomila	1	2	1	1	2
	D499	Saracura	3	4, 9, 12	2	2	2	2	2	Católico	63	3	3, roçado		4	1, 4	1, 2, 3	1	3	1	2	1		1	1	1, 5 bajara	4	3, R$ 60		1	2	1	2		3	1	2	Dor nos ossos	1		2	mediano	3, controlar colesterol (não lembra nome	3, chá casca de goiaba	2	2	1	1	2
	D500	Saracura	4	4, 9	2	2	2	2	Não informado	Católico	38	3	3, roçado		4	4	1, 2, 3, 4	1	3	2	2	2		1, 3	1	1, 5 andando	4	3, R$ 60		1	2	1	2		1	1	1	Colica sem estar menstruada	2	santarém	1	bom	2	3, chá de canamansa com quebra pedra	1	2	2	2	2
	D501	Saracura	3	4, 9	2	2	2	2	2	Católico	50	2	3, roçado		4	4	1, 2, 3	1, 2	4, mineral	2	2	2		1, 3	1	1	4	3 R$ 50		1	2	1	2		3	2							2	3, alho, folha da goiabeira	2	2	1	1	1
	D502	João Pereira	4	2,3,9	2	2	1	3	Não informado	Católico	28	5	3, professora		1	2	1,2,3,4	2	1	1	2	1		3	1	4	1	1, R$5,00; 3, R$50,00		1	2	1	1		2	2	1	Dores corporais	2	UBS Jacamin	2	Ruim, linguagem dificil e medicação errada	3, Acido folico e ferro	3, Cidreira	2	1	2	1	1
	D503	João Pereira	4	1,3,9	2	2	1	2	12	Evangélico	37	3	2		1	3	2,3	2	1	1	2	1		3	1	2	3	2, R$ 40,00		1	2	1	1		1	1	1	Rotina	2	UBS Jacamin	1	Bom atendimento	2	1, Canela e cidreira	2	2	1	1	1
	D504	João Pereira	5	1,2,3	2	4	1	1	Ensino fundamental em formação	Católico	13	3	2		1	2	1, 2	2	1	1	2	1		3	1	2	2	2, R$ 11,00		1	2	1	1		3	1	5	Extraçao dentaria	2	UBS Jacamin	2	Não foi atendida no dia marcado	3, Colat	3, Capimsanto e Cidreira	1	2	1	2	2
	D505	João Pereira	5	1,3,4,9	2	2	2	2	12	Não tem	21	3	2		4	3	1, 2, 3	2	1	3	2	2		3	1	2	4	3, R$ 20,00		1	2	1	1		2	2							3, anticoncepcional	3, Cidreira e alecrim	2	2	1	2	2
	D506	João Pereira	4	9	2	2	1	2	9	Católico	28	3	2		1	2	1, 2, 3	2	3	1	2	1		3	1	2	1	1, R$ 5,50		1	2	1	1		2	1	2	Crise de enxaqueca	1		1	Bem atendido	3, Dipirona e paracetamol	3, Cidreira	1	2	1	2	2
	D507	João Pereira	3	9	2	2	2	2	5	Católico	43	3	3, Servente		1	3	1, 2, 3	2	1	1	2	1		3	1	2	1	1, R$ 5,00		1	2	1	1		1	1	1	Processo cirurgico	2	Secretaria da mulher	1	Foi bem atendido	2	3, chá de limão e alho, vai na bezedeira fazer massagens	2	2	1	2	2
	D508	João Pereira	4	4,9	2	4	2	2	12	Evangélica	38	3	2		1	2	1,2,3	3	5	1	2	1		3	1	2	1	1,R$ 5,50;		1	1	1	1		3	2			2				2	3, chá para digestão	1	1	1	1	1
	D509	João Pereira	5	3, 8	2	2	2	2	12	Cristã	25	3	3, serviços gerais		1	2	1,2,3,5	2	2	1	2	1		3	1	2, 4,5 moto	1	1, R$ 5,50		1	2	1	1		4	1	1	Consulta para realizar laquadura	1	UBS do Jacamim	2	Bem atendido	3, noregyna	2	1	2	2	2	1
	D510	João Pereira	7	9,10,11	1	2	1	3	4	Católica	42	6	3, professora		1	2	1,2,3	2	3	1	2	1		3	1	2	1	1, R$ 5,00		1	2	1	1		2	2			2		2		2	3, chá de cidreira		1	1	1	1
	D511	João Pereira	4	9	1	4	1	3	5	Católica	45	6	3, professor		1	2	1,2,3,4	2	3	2	1	1		3	1	2	1	1, R$ 8,00		1	2	1	1		3	1	1	Check up	1	Clínica particular	1	Foi positivo		3, chá de cidreira	2	2	1	1	2
	D512	João Pereira	6	4,9	2	2	2	3	15	Evangélica	40	6	1		1.3	2	1,2,3	3	3	1	2	1		3	1	4	1	1,R$ 5,50		1	2	1	1		4	1	1,2	PCCU	1	UBS - Jacamim	1	muito bom	2	Erva cidreira, boldo, Elixir	1	2	1	1	2
	D513	João Pereira	3	4,9	2	2	2	3	10	Católica	32	4	1, Secretária escolar		1	3	1,2,3	2	3	1	2	1		3	1	2	1	1, R$ 5,50		1	2	1	1		2	1	1	Dores	2	UBS-Tiningú	1	bom	2	3, Erva cidreira	1	2	1	2	1
	D514	João Pereira	4	1,10	1	2	1	2	12	Católico	52	5	1, ACS		1	3	1,2,3,4	2	3	1	1	1		3	1	2	1	1, R$ 5,50		1	2	1	1		2	1	2	Controle de Diabetes	2	UBS - Jacamim	1	Muito bom, exceto o acesso por ser longe.	3, Silvastantina	3, Folha de abacate, Cagirú e gengibre	2	2	2	2	2
	D515	João Pereira	3	4,9	2	2	2	3	19	Católica	42	6	1, pedagoga		6	2	1,2,3	1	3	1	1	1		3	1	4	1	1, R$ 5,50		1	2	1	1		1	1	1	Mamografia, exame de rotina	2	Santarém	1	muito bom	3, Biotina	3, Capim santo e erva cidreira	2	2	1	2	2
	D516	João Pereira	7	9,12	1	2	2	1	5	Católico	49	3	1, pescador		1	2	1,2,3,4	2	4	1	2	1		3	1	2	1	1,R$ 5,00;		1	2	1	1		2	1	1	problema na coluna e hérnia	2	Santarém	2	bom	3, losartana	3, remédios caseiros	1	2	1	2	1
	D517	João Pereira	2	4	2	2	2	2	13	Evangélica	54	3	2		1	3	2,3,5	2	1	1	2	1		3	1	2	1	1, R$ 5,50		1	2	1	1		2	1	1	dor nas mãos	2	UBS - Jacamim	2	Mais ou menos	2	3, chá caseiro	1	1	1	2	1
	D518	João Pereira	5	4,9	1	4	2	1	3	Católico	76	2	1, agricultor		1	2	1,2,3	2	1	1	2	1		3	1	2	1	1, R$ 12,00		1	2	1	1		1	1	1,2	Dor de cabeça e perda de memória	2	Santarém	1	bom	3, Losartana	3, chá caseiro	2	1	1	2	2
[truncated: 40 more columns]

## Sheet: Relação de alunas
Nome	Questionários
Murumurutuba
Ludmila	48-55
Alana	56-61
Nauane	62-69
Ana Vitória	70-77
Ester	78-85
Nayane	86-93
Maria Eduarda	94-97
Rebeca	98-106
Paula	107-114
Vitala	115-119
Solara	120-126
Estefani	127-134
Maria Regina	135-141 + 378
MURUMURU
Beatrice	151-159
Jaqueline	142-150
Maria Eduarda	160-167
Evelyn	168-175
Rafaela	176-184
Janaina	185-192 + 379
Dariane	193-201
Joelma	213-221
Raiandria	202-205
Geovana	206-212
Isabela	222-227
Elen Jaiane	228-235
Luane	236-243
Maria Eduarda Nogueira	244-246
Kemila	247-254
TININGÚ
Camila	264-270
Alessandra	255-263
Eloane	271-279
Ana Vitória	280-288
Jamile	289-297
Livia	298-306
Cinayra	307-314
Adria	315-323
Clarice	324-232
Maria Antonia	233-241
Maria Eduarda	342-350
Ana Flavia	351-359
Fernanda	369-377
Rafaela	360-368
BOM-JARDIM
